# Supplementary material for: A Role for Pre-mRNA-PROCESSING PROTEIN 40C in the Control of Growth, Development, and Stress Tolerance in Arabidopsis thaliana
Source: Front Plant Sci. 2019 Aug 13;10:1019. doi: 10.3389/fpls.2019.01019 (PMC6700278; doi:10.3389/fpls.2019.01019)
Supplement: Supplementary file 8 [file Table_1.xlsx]

## Sheet: Info
Supplementary Table 1
Sheet 1- Nucleotide sequences for primers used

## Sheet: Sheet 1
Oligo Name	Nucleotide Sequence (5'->3')	Purpose
Prp40c-1 RP	AACCAATCAGAATCCCCACAGAG	Genotyping T-DNA prp40c-1
LBFGH	CGCTTGCTGCAACTCTCTCAGG	Genotyping T-DNA prp40c-1
Prp40c-1 LP	TCCTTTGCGACCAAGAGAGATAG	Genotyping WT prp40c-1
Prp40c-1 RP	AACCAATCAGAATCCCCACAGAG	Genotyping WT prp40c-1
Prp40c-2 LP	ATAATTCCGTTACAGGGCAATCG	Genotyping T-DNA prp40c-2
LBb1.3	ATTTTGCCGATTTCGGAAC	Genotyping T-DNA prp40c-2
Prp40c-2 RP	TCGTAGATGAGACAGGCATTCC	Genotyping WT prp40c-2 and AtPRP40C expression in prp40c-2
Prp40c-2 LP	ATAATTCCGTTACAGGGCAATCG	Genotyping WT prp40c-2 and AtPRP40C expression in prp40c-2
c-1 3’ Fw	GCTGCTGCTGCCTCTGATTTC	AtPRP40C expression in prp40c-1
c-1 3’ Rv	CACTTCTCTTTCTTTGCGTTTCCG	AtPRP40C expression in prp40c-1
ACT2 Fw	AGTGGTCGTACAACCGGTATTGTG	RT-PCR expression control
ACT2 Rv	CCGATCCAGACACTGTACTTCCTT	RT-PCR expression control
AT2G03530_Fw	CGGTTTGTCTTGGTTCAGCAGTTC	AS events validation
AT2G03530_Rv	GCTTTGGCACTCCTTGTTTCAATC	AS events validation
AT4G12720_Fw	TAGGGAAGTGGAAGAAGAAACTGG	AS events validation
AT4G12720_Rv	AGCAGAGGCTTGGTCACG	AS events validation
AT1G63260_Fw	CGATCTTCAATGTGGTCCTGTTTGTT	AS events validation
AT1G63260_Rv	GTTTTCTTTAACCCGGGCTTCGG	AS events validation
AT1G72060_Fw	TACATACAAGATTTGGGTGATGTC	AS events validation
AT1G72060_Rv	AGTAGTAGAATCAGAGAGATGGAG	AS events validation
AT4G16990_Fw	GAGATGTGAACCTGTGAGTGAGATG	AS events validation
AT4G16990_Rv	TTTGGTCTTAATTGACGAATGACACG	AS events validation
AT5G14260_Fw	TTGGCAGATCCTAGTTTGAGTCCTAG	AS events validation
AT5G14260_Rv	ACATTACAGAGGGAGTTGGGGAAG	AS events validation
AT1G25560-3fw	TCAGACTGTGGTTAGGCTATTCGG	DEG validation
AT1G25560-3rv	CTTCTTGCCAACACACTCTACTGC	DEG validation
AT1G68840-3fw	GTGGTTCGGCTTTTCGGAGTTG	DEG validation
AT1G68840-3rv	CCTGCTTCTTGGAACACCGTAAC	DEG validation
AT3G02780-Fw	GTATGAGTTGCTTCTCCAGCAAAG	DEG validation
AT3G02780-Rv	GAGGATGGCTGCAACAAGTGT	DEG validation
