# Supplementary material for: A Role for Pre-mRNA-PROCESSING PROTEIN 40C in the Control of Growth, Development, and Stress Tolerance in Arabidopsis thaliana
Source: Front Plant Sci. 2019 Aug 13;10:1019. doi: 10.3389/fpls.2019.01019 (PMC6700278; doi:10.3389/fpls.2019.01019)
Supplement: Supplementary file 9 [file Table_2.xlsx]

## Sheet: Info
Supplementary Table 2
Sheet 1- Differentially Expressed Genes in prp40c-1 mutants
Sheet 2- Differentially Spliced Transcripts in prp40c-1 mutants
Sheet 3- Biological Process GO enrichments among upregulated genes in prp40c-1 mutants
Sheet 4- Biological Process GO enrichments among downregulated genes in prp40c-1 mutants
Sheet 5- Biological Process GO enrichments among differentially spliced transcripts in prp40c-1 mutants
Sheet 6- Molecular Function GO enrichments among upregulated genes in prp40c-1 mutants
Sheet 7- Molecular Function GO enrichments among downregulated genes in prp40c-1 mutants
Sheet 8- Molecular Function GO enrichments among differentially spliced transcripts in prp40c-1 mutants

## Sheet: Sheet 1
ID	symbol	symbol	brief description	locus_overlap	gene_coordinates	start	end	length	effective_length	logFC	pvalue	gen.fdr
AT3G29633	AT3G29633	AT3G29633	hypothetical protein	-	3:11452942-11453037	11452942	11453037	96	96	10.7125	5.15075e-77	5.03564e-73
AT1G33760	AT1G33760	AT1G33760	Integrase-type DNA-binding superfamily protein	-	1:12237878-12238598	12237878	12238598	721	721	4.73315	3.61129e-20	6.3046e-18
AT2G05530	AT2G05530	AT2G05530	Glycine-rich protein family	-	2:2029712-2030544	2029712	2030544	833	615	4.26187	4.59115e-06	0.000110828
AT1G60960	AT1G60960	IRT3	iron regulated transporter 3	-	1:22445310-22447214	22445310	22447214	1905	1532	3.80463	4.08239e-47	4.69546e-44
AT1G80840	AT1G80840	WRKY40	WRKY DNA-binding protein 40	-	1:30383691-30385499	30383691	30385499	1809	1195	3.09159	7.90303e-46	8.13304e-43
AT1G35140	AT1G35140	PHI-1	Phosphate-responsive 1 family protein	-	1:12851997-12853128	12851997	12853128	1132	1132	2.78509	7.42478e-35	3.62942e-32
AT5G57560	AT5G57560	TCH4	Xyloglucan endotransglucosylase/hydrolase family protein	-	5:23307130-23308282	23307130	23308282	1153	1068	2.77417	6.17669e-70	3.01932e-66
AT1G56240	AT1G56240	PP2-B13	phloem protein 2-B13	-	1:21056232-21057577	21056232	21057577	1346	1142	2.76104	1.06517e-23	2.42177e-21
AT1G56242	AT1G56242	AT1G56242	Natural antisense transcript overlaps with AT1G56240	-	1:21056401-21057815	21056401	21057815	1415	1252	2.72105	1.31588e-21	2.498e-19
AT4G37770	AT4G37770	ACS8	1-amino-cyclopropane-1-carboxylate synthase 8	-	4:17752084-17754157	17752084	17754157	2074	1780	2.6487	1.32514e-15	1.41587e-13
AT5G20230	AT5G20230	BCB	blue-copper-binding protein	-	5:6826506-6827629	6826506	6827629	1124	932	2.63226	2.6346e-26	7.25553e-24
AT5G45340	AT5G45340	CYP707A3	cytochrome P450, family 707, subfamily A, polypeptide 3	-	5:18368642-18370991	18368642	18370991	2350	1902	2.61121	2.19229e-100	4.28659e-96
AT4G17490	AT4G17490	ERF6	ethylene responsive element binding factor 6	-	4:9752824-9753867	9752824	9753867	1044	1044	2.45216	3.36967e-58	6.58871e-55
AT2G38470	AT2G38470	WRKY33	WRKY DNA-binding protein 33	-	2:16108361-16110766	16108361	16110766	2406	1902	2.45007	2.83227e-55	5.03448e-52
AT1G05675	AT1G05675	AT1G05675	UDP-Glycosyltransferase superfamily protein	-	1:1701116-1702749	1701116	1702749	1634	1493	2.43367	2.32944e-26	6.55337e-24
AT1G76650	AT1G76650	CML38	calmodulin-like 38	-	1:28766750-28768138	28766750	28768138	1389	798	2.43356	2.29679e-27	6.80441e-25
AT5G05300	AT5G05300	AT5G05300	hypothetical protein	-	5:1570102-1570410	1570102	1570410	309	309	2.36637	1.18599e-06	3.22079e-05
AT4G24570	AT4G24570	37591	dicarboxylate carrier 2	-	4:12686459-12687650	12686459	12687650	1192	1192	2.27114	1.68778e-39	1.06456e-36
AT1G02660	AT1G02660	AT1G02660	alpha/beta-Hydrolases superfamily protein	-	1:571955-574981	571955	574981	3027	2609	2.24756	1.53212e-38	8.81105e-36
AT1G25400	AT1G25400	AT1G25400	transmembrane protein	-	1:8911130-8912642	8911130	8912642	1513	1292	2.2453	2.01352e-27	6.05699e-25
AT1G07135	AT1G07135	AT1G07135	glycine-rich protein	-	1:2189928-2190659	2189928	2190659	732	732	2.24382	8.96678e-41	6.49361e-38
AT3G55980	AT3G55980	SZF1	salt-inducible zinc finger 1	-	3:20776295-20778842	20776295	20778842	2548	2153	2.22323	3.68314e-59	1.02881e-55
AT2G26020	AT2G26020	PDF1.2b	plant defensin 1.2b	-	2:11089250-11089597	11089250	11089597	348	274	2.22218	1.64147e-07	5.38519e-06
AT4G29780	AT4G29780	AT4G29780	nuclease	-	4:14579704-14581700	14579704	14581700	1997	1997	2.20057	1.49027e-71	9.71306e-68
AT2G41100	AT2G41100	TCH3	Calcium-binding EF hand family protein	-	2:17137829-17139612	17137829	17139612	1784	1400	2.16979	1.21306e-60	4.74377e-57
AT5G43890	AT5G43890	YUC5	Flavin-binding monooxygenase family protein	-	5:17648857-17650131	17648857	17650131	1275	1275	2.15503	8.3978e-19	1.24396e-16
AT5G35935	AT5G35935	AT5G35935	transposable_element_gene	-	5:14083388-14089891	14083388	14089891	6504	6504	2.154	1.60581e-58	3.92481e-55
AT1G72520	AT1G72520	LOX4	PLAT/LH2 domain-containing lipoxygenase family protein	-	1:27308515-27312754	27308515	27312754	4240	3042	2.13778	1.2478e-26	3.58799e-24
AT1G56250	AT1G56250	PP2-B14	phloem protein 2-B14	-	1:21061600-21062995	21061600	21062995	1396	1146	2.1238	1.75219e-09	8.48035e-08
AT4G16780	AT4G16780	HB-2	homeobox protein 2	-	4:9449114-9450743	9449114	9450743	1630	1171	2.12016	1.74101e-52	2.43157e-49
AT1G28890	AT1G28890	AT1G28890	tRNA-Pro	-	1:10100273-10100344	10100273	10100344	72	72	2.09611	0.00049129	0.0059115
AT5G44430	AT5G44430	PDF1.2c	plant defensin 1.2C	-	5:17908945-17909507	17908945	17909507	563	453	2.09588	2.4757e-07	7.85832e-06
AT1G66090	AT1G66090	AT1G66090	Disease resistance protein (TIR-NBS class)	-	1:24602146-24604763	24602146	24604763	2618	1555	2.09427	7.77788e-33	3.30611e-30
AT5G36130	AT5G36130	AT5G36130	Cytochrome P450 superfamily protein	-	5:14209293-14209811	14209293	14209811	519	423	2.09064	1.63321e-06	4.31357e-05
AT4G11000	AT4G11000	AT4G11000	Ankyrin repeat family protein	-	4:6731020-6732464	6731020	6732464	1445	1221	2.03735	2.92957e-09	1.37038e-07
AT1G24140	AT1G24140	AT1G24140	Matrixin family protein	-	1:8536045-8537387	8536045	8537387	1343	1343	2.03259	1.71319e-08	6.92108e-07
AT1G02610	AT1G02610	AT1G02610	RING/FYVE/PHD zinc finger superfamily protein	-	1:553050-555994	553050	555994	2945	937	2.00095	3.96515e-16	4.67051e-14
AT4G32280	AT4G32280	IAA29	indole-3-acetic acid inducible 29	-	4:15583387-15584769	15583387	15584769	1383	989	1.99834	4.61412e-36	2.37421e-33
AT5G44420	AT5G44420	PDF1.2	plant defensin 1.2	-	5:17907069-17907598	17907069	17907598	530	438	1.99659	2.54456e-11	1.58958e-09
AT5G51190	AT5G51190	AT5G51190	Integrase-type DNA-binding superfamily protein	-	5:20800584-20801416	20800584	20801416	833	833	1.97327	2.61548e-21	4.87053e-19
AT5G47230	AT5G47230	ERF5	ethylene responsive element binding factor 5	-	5:19179939-19181129	19179939	19181129	1191	1191	1.96794	7.11266e-55	1.15895e-51
AT1G19380	AT1G19380	AT1G19380	sugar, putative (DUF1195)	-	1:6698058-6698824	6698058	6698824	767	677	1.96619	7.84577e-20	1.28914e-17
AT5G61600	AT5G61600	ERF104	ethylene response factor 104	-	5:24766386-24767430	24766386	24767430	1045	1045	1.93562	1.08802e-31	4.34166e-29
AT1G27730	AT1G27730	STZ	salt tolerance zinc finger	-	1:9648141-9649073	9648141	9649073	933	933	1.93276	1.40794e-25	3.57526e-23
AT4G01250	AT4G01250	WRKY22	WRKY family transcription factor	-	4:522604-524216	522604	524216	1613	1219	1.92457	1.44945e-39	9.44705e-37
AT4G08040	AT4G08040	ACS11	1-aminocyclopropane-1-carboxylate synthase 11	-	4:4887112-4888939	4887112	4888939	1828	1383	1.89984	1.06153e-13	8.64835e-12
AT4G27280	AT4G27280	AT4G27280	Calcium-binding EF-hand family protein	-	4:13663576-13664240	13663576	13664240	665	665	1.89821	7.49267e-26	1.97978e-23
AT2G24600	AT2G24600	AT2G24600	Ankyrin repeat family protein	-	2:10452116-10454524	10452116	10454524	2409	2230	1.89716	2.02168e-23	4.34394e-21
AT2G40000	AT2G40000	HSPRO2	ortholog of sugar beet HS1 PRO-1 2	-	2:16700510-16702028	16700510	16702028	1519	1519	1.8907	5.88916e-43	5.00655e-40
AT1G21910	AT1G21910	DREB26	Integrase-type DNA-binding superfamily protein	-	1:7696536-7697699	7696536	7697699	1164	1164	1.88724	2.18904e-32	9.10686e-30
AT1G58420	AT1G58420	AT1G58420	Uncharacterized conserved protein UCP031279	-	1:21707379-21708118	21707379	21708118	740	740	1.8802	6.92495e-08	2.45742e-06
AT4G22470	AT4G22470	AT4G22470	protease inhibitor/seed storage/lipid transfer protein (LTP) family protein	-	4:11840134-11841450	11840134	11841450	1317	1317	1.8648	6.80328e-08	2.41863e-06
AT2G20142	AT2G20142	AT2G20142	Toll-Interleukin-Resistance (TIR) domain family protein	-	2:8695374-8696643	8695374	8696643	1270	1032	1.85523	1.93567e-13	1.55116e-11
AT5G47220	AT5G47220	ERF2	ethylene responsive element binding factor 2	-	5:19171862-19172823	19171862	19172823	962	962	1.85396	1.80233e-51	2.3494e-48
AT2G32200	AT2G32200	AT2G32200	cysteine-rich/transmembrane domain A-like protein	-	2:13676488-13677231	13676488	13677231	744	486	1.839	1.14688e-06	3.12324e-05
AT5G27420	AT5G27420	CNI1	carbon/nitrogen insensitive 1	-	5:9684072-9685561	9684072	9685561	1490	1490	1.83755	2.9602e-22	5.78808e-20
AT3G50060	AT3G50060	MYB77	myb domain protein 77	-	3:18557970-18559106	18557970	18559106	1137	1137	1.80384	2.67188e-42	2.1768e-39
AT3G04640	AT3G04640	AT3G04640	glycine-rich protein	-	3:1260906-1261683	1260906	1261683	778	778	1.79509	6.17472e-19	9.50664e-17
AT5G46710	AT5G46710	AT5G46710	PLATZ transcription factor family protein	-	5:18952616-18954692	18952616	18954692	2077	1112	1.79164	2.11193e-60	6.88242e-57
AT1G05575	AT1G05575	AT1G05575	transmembrane protein	-	1:1661691-1662187	1661691	1662187	497	497	1.7895	8.56488e-14	7.06621e-12
AT2G44910	AT2G44910	HB4	homeobox-leucine zipper protein 4	-	2:18517887-18519525	18517887	18519525	1639	957	1.7807	3.7184e-20	6.3777e-18
AT4G38560	AT4G38560	AT4G38560	phospholipase-like protein (PEARLI 4) family protein	-	4:18029196-18031333	18029196	18031333	2138	1793	1.77269	2.46191e-10	1.32977e-08
AT1G72060	AT1G72060	AT1G72060	serine-type endopeptidase inhibitor	-	1:27118447-27119011	27118447	27119011	565	461	1.73279	4.69637e-16	5.46596e-14
AT4G13395	AT4G13395	RTFL12	ROTUNDIFOLIA like 12	-	4:7785687-7786113	7785687	7786113	427	427	1.72189	2.26168e-08	8.99178e-07
AT2G17040	AT2G17040	NAC036	NAC domain containing protein 36	-	2:7407123-7408270	7407123	7408270	1148	981	1.72126	1.08504e-14	1.01906e-12
AT4G31800	AT4G31800	WRKY18	WRKY DNA-binding protein 18	-	4:15383201-15385029	15383201	15385029	1829	1245	1.71868	2.34401e-30	8.18435e-28
AT5G57220	AT5G57220	CYP81F2	cytochrome P450, family 81, subfamily F, polypeptide 2	-	5:23187840-23189857	23187840	23189857	2018	1723	1.71338	2.45597e-20	4.32627e-18
AT4G14365	AT4G14365	XBAT34	hypothetical protein	-	4:8271464-8273765	8271464	8273765	2302	1407	1.69965	6.02696e-14	5.10152e-12
AT4G25810	AT4G25810	XTR6	xyloglucan endotransglycosylase 6	-	4:13128643-13129884	13128643	13129884	1242	1081	1.6943	2.03079e-18	2.91971e-16
AT3G59080	AT3G59080	AT3G59080	Eukaryotic aspartyl protease family protein	-	3:21836579-21838620	21836579	21838620	2042	2042	1.67789	1.82609e-38	1.02016e-35
AT4G34150	AT4G34150	AT4G34150	Calcium-dependent lipid-binding (CaLB domain) family protein	-	4:16354946-16357293	16354946	16357293	2348	1171	1.67408	1.57537e-34	7.51298e-32
AT1G72920	AT1G72920	AT1G72920	Toll-Interleukin-Resistance (TIR) domain family protein	-	1:27437928-27439091	27437928	27439091	1164	1070	1.66447	1.11119e-15	1.20706e-13
AT3G47340	AT3G47340	ASN1	glutamine-dependent asparagine synthase 1	-	3:17437884-17441243	17437884	17441243	3360	2474	1.66281	1.7963e-24	4.33617e-22
AT4G08950	AT4G08950	EXO	Phosphate-responsive 1 family protein	-	4:5740297-5741524	5740297	5741524	1228	1228	1.659	3.04762e-58	6.58871e-55
AT1G49210	AT1G49210	AT1G49210	RING/U-box superfamily protein	-	1:18201889-18202764	18201889	18202764	876	876	1.65572	5.89326e-09	2.60704e-07
AT1G76600	AT1G76600	AT1G76600	poly polymerase	-	1:28746888-28747845	28746888	28747845	958	958	1.64463	7.01826e-39	4.15843e-36
AT5G54490	AT5G54490	PBP1	pinoid-binding protein 1	-	5:22121404-22121931	22121404	22121931	528	528	1.62947	7.5049e-11	4.46028e-09
AT2G35290	AT2G35290	AT2G35290	hypothetical protein	-	2:14861412-14862029	14861412	14862029	618	618	1.62597	4.56892e-06	0.000110565
AT5G41740	AT5G41740	AT5G41740	Disease resistance protein (TIR-NBS-LRR class) family	-	5:16688626-16693119	16688626	16693119	4494	3812	1.62411	9.88991e-30	3.33409e-27
AT1G16130	AT1G16130	WAKL2	wall associated kinase-like 2	-	1:5525491-5528212	5525491	5528212	2722	2555	1.62375	1.43952e-10	8.08822e-09
AT4G23220	AT4G23220	CRK14	cysteine-rich RECEPTOR-like kinase	-	4:12153956-12157091	12153956	12157091	3136	2322	1.61873	2.07705e-17	2.82031e-15
AT5G44260	AT5G44260	AT5G44260	Zinc finger C-x8-C-x5-C-x3-H type family protein	-	5:17829626-17831225	17829626	17831225	1600	1600	1.61466	1.27972e-21	2.45318e-19
AT1G21326	AT1G21326	AT1G21326	VQ motif-containing protein	-	1:7469002-7469721	7469002	7469721	720	720	1.61346	1.90646e-07	6.18774e-06
AT4G35770	AT4G35770	SEN1	Rhodanese/Cell cycle control phosphatase superfamily protein	-	4:16944941-16946192	16944941	16946192	1252	970	1.61053	3.97119e-20	6.75205e-18
AT1G35210	AT1G35210	AT1G35210	hypothetical protein	-	1:12896652-12897402	12896652	12897402	751	751	1.60924	2.32218e-08	9.17286e-07
AT3G50800	AT3G50800	AT3G50800	hypothetical protein	-	3:18882304-18882999	18882304	18882999	696	696	1.58836	4.47758e-12	3.07193e-10
AT3G46090	AT3G46090	ZAT7	C2H2 and C2HC zinc fingers superfamily protein	-	3:16926216-16926850	16926216	16926850	635	635	1.58751	0.000261079	0.00352061
AT5G26920	AT5G26920	CBP60G	Cam-binding protein 60-like G	-	5:9475682-9478751	9475682	9478751	3070	2173	1.57702	4.0523e-28	1.23804e-25
AT1G57990	AT1G57990	PUP18	purine permease 18	-	1:21441505-21442920	21441505	21442920	1416	1416	1.5663	8.12639e-45	7.94476e-42
AT2G44840	AT2G44840	ERF13	ethylene-responsive element binding factor 13	-	2:18495341-18496272	18495341	18496272	932	932	1.56542	1.07493e-05	0.000229956
AT5G52760	AT5G52760	AT5G52760	Copper transport protein family	-	5:21386824-21387703	21386824	21387703	880	639	1.55905	2.43698e-07	7.74802e-06
AT2G17850	AT2G17850	AT2G17850	Rhodanese/Cell cycle control phosphatase superfamily protein	-	2:7760005-7760822	7760005	7760822	818	506	1.54368	2.34639e-05	0.000455601
AT2G33790	AT2G33790	AGP30	arabinogalactan protein 30	-	2:14293561-14295271	14293561	14295271	1711	1055	1.53559	1.00073e-06	2.75207e-05
AT2G25735	AT2G25735	AT2G25735	hypothetical protein	-	2:10975060-10975759	10975060	10975759	700	700	1.53302	3.01116e-11	1.8632e-09
AT4G17500	AT4G17500	ERF-1	ethylene responsive element binding factor 1	-	4:9759325-9760340	9759325	9760340	1016	1016	1.50945	2.14201e-34	9.74017e-32
AT5G61160	AT5G61160	AACT1	anthocyanin 5-aromatic acyltransferase 1	-	5:24608724-24610304	24608724	24610304	1581	1581	1.50032	8.15531e-06	0.000180795
AT4G11280	AT4G11280	ACS6	1-aminocyclopropane-1-carboxylic acid (acc) synthase 6	-	4:6864097-6866116	6864097	6866116	2020	1753	1.4973	3.39101e-31	1.27508e-28
AT1G72070	AT1G72070	AT1G72070	Chaperone DnaJ-domain superfamily protein	-	1:27118621-27119708	27118621	27119708	1088	711	1.48809	9.98443e-16	1.10924e-13
AT1G28370	AT1G28370	ERF11	ERF domain protein 11	-	1:9955969-9956940	9955969	9956940	972	972	1.48529	3.4139e-08	1.31536e-06
AT3G45640	AT3G45640	MPK3	mitogen-activated protein kinase 3	-	3:16756770-16758698	16756770	16758698	1929	1483	1.48284	3.48788e-38	1.8432e-35
AT3G49620	AT3G49620	DIN11	2-oxoglutarate (2OG) and Fe(II)-dependent oxygenase superfamily protein	-	3:18393747-18396816	18393747	18396816	3070	1304	1.48169	4.00414e-09	1.83356e-07
AT1G73550	AT1G73550	AT1G73550	Bifunctional inhibitor/lipid-transfer protein/seed storage 2S albumin superfamily protein	-	1:27647756-27648536	27647756	27648536	781	541	1.46497	5.83685e-07	1.7266e-05
AT5G25190	AT5G25190	ESE3	Integrase-type DNA-binding superfamily protein	-	5:8706790-8707748	8706790	8707748	959	856	1.46423	3.59573e-12	2.48436e-10
AT1G77640	AT1G77640	AT1G77640	Integrase-type DNA-binding superfamily protein	-	1:29178737-29179675	29178737	29179675	939	939	1.457	6.49522e-08	2.35054e-06
AT1G72900	AT1G72900	AT1G72900	Toll-Interleukin-Resistance (TIR) domain-containing protein	-	1:27432195-27433782	27432195	27433782	1588	1363	1.44259	7.08943e-23	1.44395e-20
AT1G24145	AT1G24145	AT1G24145	transmembrane protein	-	1:8541027-8541739	8541027	8541739	713	523	1.43265	0.000140675	0.00209651
AT4G26200	AT4G26200	ACS7	1-amino-cyclopropane-1-carboxylate synthase 7	-	4:13275307-13277188	13275307	13277188	1882	1586	1.42764	2.00432e-13	1.5931e-11
AT5G36925	AT5G36925	AT5G36925	hypothetical protein	-	5:14565813-14566244	14565813	14566244	432	347	1.42012	4.84042e-06	0.000115561
AT3G48390	AT3G48390	AT3G48390	MA3 domain-containing protein	-	3:17920815-17923496	17920815	17923496	2682	2344	1.41944	9.99558e-11	5.7653e-09
AT3G56400	AT3G56400	WRKY70	WRKY DNA-binding protein 70	-	3:20908928-20910481	20908928	20910481	1554	1111	1.41613	1.59848e-31	6.25103e-29
AT1G65390	AT1G65390	PP2-A5	phloem protein 2 A5	-	1:24292478-24294631	24292478	24294631	2154	1389	1.41562	6.69779e-11	3.99274e-09
AT5G52750	AT5G52750	AT5G52750	Heavy metal transport/detoxification superfamily protein	-	5:21384043-21384924	21384043	21384924	882	640	1.41312	2.99869e-10	1.60639e-08
AT3G19690	AT3G19690	AT3G19690	CAP (Cysteine-rich secretory proteins, Antigen 5, and Pathogenesis-related 1 protein) superfamily protein	-	3:6842220-6842856	6842220	6842856	637	637	1.40833	0.000181915	0.00261928
AT3G13240	AT3G13240	AT3G13240	hypothetical protein	-	3:4275760-4276240	4275760	4276240	481	123	1.40442	4.88036e-05	0.000865147
AT2G22880	AT2G22880	AT2G22880	VQ motif-containing protein	-	2:9741119-9741463	9741119	9741463	345	345	1.39574	1.88615e-06	4.94368e-05
AT3G29120	AT3G29120	AT3G29120	transposable_element_gene	-	3:11098505-11099198	11098505	11099198	694	694	1.3936	1.86228e-10	1.02862e-08
AT3G10930	AT3G10930	AT3G10930	hypothetical protein	-	3:3420130-3420832	3420130	3420832	703	703	1.39	4.92484e-05	0.000870664
AT5G54710	AT5G54710	AT5G54710	Ankyrin repeat family protein	-	5:22227574-22230500	22227574	22230500	2927	1888	1.3877	1.04096e-20	1.92019e-18
AT1G63860	AT1G63860	AT1G63860	Disease resistance protein (TIR-NBS-LRR class) family	-	1:23701484-23706005	23701484	23706005	4522	3451	1.38252	6.12475e-22	1.18572e-19
AT2G26530	AT2G26530	AR781	AR781, pheromone receptor-like protein (DUF1645)	-	2:11282775-11284229	11282775	11284229	1455	1455	1.38222	1.5093e-33	6.55808e-31
AT4G23810	AT4G23810	WRKY53	WRKY family transcription factor	-	4:12392370-12393982	12392370	12393982	1613	1514	1.38135	1.71729e-19	2.70792e-17
AT1G75490	AT1G75490	AT1G75490	Integrase-type DNA-binding superfamily protein	-	1:28335502-28336706	28335502	28336706	1205	1205	1.37239	9.04303e-08	3.12953e-06
AT4G36850	AT4G36850	AT4G36850	PQ-loop repeat family protein / transmembrane family protein	-	4:17353291-17355891	17353291	17355891	2601	1372	1.36738	2.29646e-15	2.33868e-13
AT1G72940	AT1G72940	AT1G72940	Toll-Interleukin-Resistance (TIR) domain-containing protein	-	1:27442238-27443856	27442238	27443856	1619	1525	1.36266	9.34217e-16	1.04381e-13
AT1G33055	AT1G33055	AT1G33055	hypothetical protein	AT1G33050	1:11971308-11972578	11971308	11972578	1271	1271	1.34626	2.03429e-08	8.18444e-07
AT4G21920	AT4G21920	AT4G21920	hypothetical protein	-	4:11636084-11636473	11636084	11636473	390	390	1.33998	0.00145658	0.0137782
AT3G55240	AT3G55240	AT3G55240	Plant protein 1589 of unknown function	-	3:20473541-20474763	20473541	20474763	1223	681	1.33564	5.25231e-09	2.33937e-07
AT5G35490	AT5G35490	MRU1	mto 1 responding up 1	-	5:13689817-13690548	13689817	13690548	732	732	1.33162	6.71553e-10	3.4195e-08
AT5G19240	AT5G19240	AT5G19240	Glycoprotein membrane precursor GPI-anchored	-	5:6470129-6471062	6470129	6471062	934	761	1.3285	4.32276e-17	5.67268e-15
AT5G01540	AT5G01540	LECRKA4.1	lectin receptor kinase a4.1	-	5:210979-213472	210979	213472	2494	2494	1.32092	1.44933e-13	1.1662e-11
AT5G12050	AT5G12050	AT5G12050	rho GTPase-activating protein	-	5:3890104-3891513	3890104	3891513	1410	1410	1.31898	1.68864e-31	6.4741e-29
AT4G32480	AT4G32480	AT4G32480	sugar phosphate exchanger, putative (DUF506)	-	4:15676404-15677973	15676404	15677973	1570	1145	1.31888	7.61255e-34	3.38291e-31
AT5G01542	AT5G01542	AT5G01542	Natural antisense transcript overlaps with AT5G01540	-	5:211257-213471	211257	213471	2215	2215	1.31371	2.53533e-13	1.98293e-11
AT5G14470	AT5G14470	AT5G14470	GHMP kinase family protein	-	5:4662803-4664657	4662803	4664657	1855	1327	1.3125	0.00010232	0.00160939
AT3G62950	AT3G62950	AT3G62950	Thioredoxin superfamily protein	-	3:23266249-23266934	23266249	23266934	686	686	1.31236	1.0178e-05	0.000218934
AT2G26190	AT2G26190	AT2G26190	calmodulin-binding family protein	-	2:11147639-11150510	11147639	11150510	2872	2022	1.30896	1.03985e-39	7.26149e-37
AT5G35480	AT5G35480	AT5G35480	hypothetical protein	-	5:13689204-13689558	13689204	13689558	355	355	1.29264	3.96105e-09	1.82125e-07
AT2G22860	AT2G22860	PSK2	phytosulfokine 2 precursor	-	2:9737607-9738298	9737607	9738298	692	544	1.29259	0.000277106	0.00368088
AT1G70290	AT1G70290	TPS8	trehalose-6-phosphatase synthase S8	-	1:26471078-26474786	26471078	26474786	3709	3019	1.29108	9.16168e-44	8.5304e-41
AT1G18570	AT1G18570	MYB51	myb domain protein 51	-	1:6389411-6391267	6389411	6391267	1857	1654	1.28996	2.41081e-29	7.72764e-27
AT4G23180	AT4G23180	CRK10	cysteine-rich RLK (RECEPTOR-like protein kinase) 10	-	4:12138137-12140921	12138137	12140921	2785	2185	1.28591	3.71706e-20	6.3777e-18
AT4G23210	AT4G23210	CRK13	cysteine-rich RLK (RECEPTOR-like protein kinase) 13	-	4:12148714-12151479	12148714	12151479	2766	2421	1.28023	2.17829e-10	1.18641e-08
AT3G16720	AT3G16720	ATL2	TOXICOS EN LEVADURA 2	-	3:5692738-5694127	5692738	5694127	1390	1390	1.27892	1.81299e-20	3.28234e-18
AT5G44568	AT5G44568	AT5G44568	transmembrane protein	-	5:17961201-17962202	17961201	17962202	1002	462	1.27741	4.3106e-09	1.96012e-07
AT3G57530	AT3G57530	CPK32	calcium-dependent protein kinase 32	-	3:21296554-21299591	21296554	21299591	3038	2201	1.27413	3.40006e-38	1.8432e-35
AT2G34600	AT2G34600	JAZ7	jasmonate-zim-domain protein 7	-	2:14573080-14573856	14573080	14573856	777	677	1.27266	4.04308e-05	0.000734706
AT2G18700	AT2G18700	TPS11	trehalose phosphatase/synthase 11	-	2:8109043-8112010	8109043	8112010	2968	2800	1.27199	1.85117e-46	2.01089e-43
AT3G46600	AT3G46600	AT3G46600	GRAS family transcription factor	-	3:17157924-17159965	17157924	17159965	2042	2042	1.27186	8.12653e-51	9.93113e-48
AT3G44260	AT3G44260	CAF1a	Polynucleotidyl transferase, ribonuclease H-like superfamily protein	-	3:15952045-15953084	15952045	15953084	1040	1040	1.26254	1.16593e-18	1.70129e-16
AT1G33610	AT1G33610	AT1G33610	Leucine-rich repeat (LRR) family protein	-	1:12188910-12190418	12188910	12190418	1509	1509	1.25926	4.2894e-19	6.65639e-17
AT1G32920	AT1G32920	AT1G32920	hypothetical protein	-	1:11928807-11929302	11928807	11929302	496	496	1.25064	1.26279e-39	8.51427e-37
AT5G06320	AT5G06320	NHL3	NDR1/HIN1-like 3	-	5:1930793-1931768	1930793	1931768	976	976	1.2429	1.26614e-22	2.5262e-20
AT5G24210	AT5G24210	AT5G24210	alpha/beta-Hydrolases superfamily protein	-	5:8217335-8219619	8217335	8219619	2285	1355	1.2319	2.33071e-23	4.90025e-21
AT1G68840	AT1G68840	RAV2	related to ABI3/VP1 2	-	1:25880323-25882222	25880323	25882222	1900	1671	1.22987	5.69442e-20	9.43585e-18
AT1G03610	AT1G03610	AT1G03610	plant/protein (DUF789)	-	1:900887-903003	900887	903003	2117	1675	1.2281	3.67101e-25	9.08598e-23
AT2G23810	AT2G23810	TET8	tetraspanin8	-	2:10135605-10137561	10135605	10137561	1957	1285	1.22694	2.83564e-39	1.73267e-36
AT5G22920	AT5G22920	AT5G22920	CHY-type/CTCHY-type/RING-type Zinc finger protein	-	5:7664991-7667265	7664991	7667265	2275	1262	1.22135	1.8284e-19	2.86006e-17
AT2G36770	AT2G36770	AT2G36770	UDP-Glycosyltransferase superfamily protein	-	2:15415139-15416766	15415139	15416766	1628	1628	1.2198	0.000117923	0.00180985
AT2G39650	AT2G39650	AT2G39650	cruciferin (DUF506)	-	2:16527792-16529407	16527792	16529407	1616	1311	1.21679	5.31048e-14	4.54025e-12
AT3G56880	AT3G56880	AT3G56880	VQ motif-containing protein	-	3:21059915-21060965	21059915	21060965	1051	1051	1.21677	7.06616e-29	2.19309e-26
AT1G66800	AT1G66800	AT1G66800	NAD(P)-binding Rossmann-fold superfamily protein	-	1:24924813-24926365	24924813	24926365	1553	1128	1.21594	1.24924e-05	0.000263216
AT1G51820	AT1G51820	AT1G51820	Leucine-rich repeat protein kinase family protein	-	1:19237407-19241883	19237407	19241883	4477	2658	1.21393	3.91518e-05	0.000715454
AT3G20395	AT3G20395	AT3G20395	RING/U-box superfamily protein	-	3:7111948-7113870	7111948	7113870	1923	822	1.21341	1.60641e-08	6.55743e-07
AT2G26560	AT2G26560	PLA2A	phospholipase A 2A	-	2:11293769-11295806	11293769	11295806	2038	1465	1.21268	4.71306e-10	2.43795e-08
AT3G15500	AT3G15500	NAC3	NAC domain containing protein 3	-	3:5234617-5236088	5234617	5236088	1472	1274	1.21189	8.83894e-11	5.15904e-09
AT5G04190	AT5G04190	PKS4	phytochrome kinase substrate 4	-	5:1150892-1152481	1150892	1152481	1590	1590	1.20865	5.69582e-08	2.08169e-06
AT4G33050	AT4G33050	EDA39	calmodulin-binding family protein	-	4:15944322-15947026	15944322	15947026	2705	2142	1.20321	2.73949e-15	2.77541e-13
AT1G23710	AT1G23710	AT1G23710	hypothetical protein (DUF1645)	-	1:8385251-8386426	8385251	8386426	1176	1176	1.19598	2.77698e-29	8.75777e-27
AT1G19770	AT1G19770	PUP14	purine permease 14	-	1:6832347-6833837	6832347	6833837	1491	1396	1.19508	4.85296e-23	9.98842e-21
AT1G30250	AT1G30250	AT1G30250	hypothetical protein	-	1:10646987-10647511	10646987	10647511	525	525	1.18915	0.00400188	0.0303055
AT5G54720	AT5G54720	AT5G54720	Ankyrin repeat family protein	-	5:22232195-22232949	22232195	22232949	755	755	1.1852	5.82596e-07	1.72599e-05
AT1G61470	AT1G61470	AT1G61470	Polynucleotidyl transferase, ribonuclease H-like superfamily protein	-	1:22678185-22679021	22678185	22679021	837	837	1.18088	0.000947844	0.0099823
AT1G13260	AT1G13260	RAV1	related to ABI3/VP1 1	-	1:4542168-4543742	4542168	4543742	1575	1575	1.17635	2.76526e-14	2.46434e-12
AT5G66070	AT5G66070	AT5G66070	RING/U-box superfamily protein	-	5:26421855-26423240	26421855	26423240	1386	1013	1.17439	2.56109e-11	1.59481e-09
AT3G61090	AT3G61090	AT3G61090	Putative endonuclease or glycosyl hydrolase	-	3:22609040-22609822	22609040	22609822	783	597	1.17402	0.000151046	0.00223236
AT1G15010	AT1G15010	AT1G15010	mediator of RNA polymerase II transcription subunit	-	1:5171207-5171742	5171207	5171742	536	536	1.16988	2.97582e-07	9.29492e-06
AT4G23140	AT4G23140	CRK6	cysteine-rich RLK (RECEPTOR-like protein kinase) 6	-	4:12121383-12124205	12121383	12124205	2823	2225	1.16873	3.12407e-07	9.68047e-06
AT5G64190	AT5G64190	AT5G64190	neuronal PAS domain protein	-	5:25679432-25681265	25679432	25681265	1834	1621	1.16683	7.54422e-05	0.00124378
AT3G50480	AT3G50480	HR4	homolog of RPW8 4	-	3:18733068-18734388	18733068	18734388	1321	1030	1.16561	1.08335e-15	1.18585e-13
AT4G37370	AT4G37370	CYP81D8	cytochrome P450, family 81, subfamily D, polypeptide 8	-	4:17569828-17571704	17569828	17571704	1877	1663	1.16422	8.89366e-11	5.17553e-09
AT2G40140	AT2G40140	CZF1	zinc finger (CCCH-type) family protein	-	2:16772073-16774657	16772073	16774657	2585	2310	1.164	4.31968e-26	1.17309e-23
AT2G20670	AT2G20670	AT2G20670	sugar phosphate exchanger, putative (DUF506)	-	2:8911860-8913534	8911860	8913534	1675	1250	1.16183	1.19408e-23	2.65317e-21
AT3G23030	AT3G23030	IAA2	indole-3-acetic acid inducible 2	-	3:8180768-8181800	8180768	8181800	1033	941	1.15856	1.4586e-35	7.31281e-33
AT1G69890	AT1G69890	AT1G69890	actin cross-linking protein (DUF569)	-	1:26323111-26324616	26323111	26324616	1506	1244	1.15825	4.02652e-18	5.62361e-16
AT2G15080	AT2G15080	RLP19	receptor like protein 19	-	2:6533687-6536995	6533687	6536995	3309	3309	1.1575	1.89222e-29	6.16642e-27
AT3G15356	AT3G15356	AT3G15356	Legume lectin family protein	-	3:5174402-5175469	5174402	5175469	1068	1068	1.15173	2.25991e-13	1.77462e-11
AT4G25510	AT4G25510	AT4G25510	hypothetical protein	-	4:13027443-13028036	13027443	13028036	594	450	1.14999	0.00361089	0.0280731
AT5G63160	AT5G63160	BT1	BTB and TAZ domain protein 1	-	5:25333263-25335485	25333263	25335485	2223	1406	1.13686	4.49317e-32	1.83031e-29
AT1G67265	AT1G67265	RTFL21	ROTUNDIFOLIA like 21	-	1:25175558-25176202	25175558	25176202	645	645	1.13674	0.00249264	0.0209719
AT1G73500	AT1G73500	MKK9	MAP kinase kinase 9	-	1:27639091-27640529	27639091	27640529	1439	1439	1.13346	1.9542e-10	1.07635e-08
AT5G40155	AT5G40155	AT5G40155	Defensin-like (DEFL) family protein	-	5:16061891-16062548	16061891	16062548	658	514	1.13332	0.00125891	0.0123447
AT1G11050	AT1G11050	AT1G11050	Protein kinase superfamily protein	-	1:3681888-3684169	3681888	3684169	2282	2282	1.13312	1.14643e-16	1.40982e-14
AT1G11055	AT1G11055	AT1G11055	0	-	1:3683919-3684095	3683919	3684095	177	177	1.13249	0.000147999	0.0021923
AT4G02330	AT4G02330	ATPMEPCRB	Plant invertase/pectin methylesterase inhibitor superfamily	-	4:1032413-1035037	1032413	1035037	2625	1897	1.12789	5.17518e-17	6.61374e-15
AT4G26290	AT4G26290	AT4G26290	hypothetical protein	-	4:13307595-13307822	13307595	13307822	228	228	1.1258	4.93676e-06	0.000117574
AT4G34770	AT4G34770	AT4G34770	SAUR-like auxin-responsive protein family	-	4:16591229-16591892	16591229	16591892	664	664	1.12397	9.54051e-06	0.000206813
AT5G62280	AT5G62280	AT5G62280	DUF1442 family protein (DUF1442)	-	5:25017073-25018246	25017073	25018246	1174	1064	1.12264	7.17158e-14	5.96706e-12
AT5G39020	AT5G39020	AT5G39020	Malectin/receptor-like protein kinase family protein	-	5:15616917-15619358	15616917	15619358	2442	2442	1.12174	3.31021e-09	1.54106e-07
AT5G39860	AT5G39860	PRE1	basic helix-loop-helix (bHLH) DNA-binding family protein	-	5:15957417-15958455	15957417	15958455	1039	703	1.1192	2.45704e-06	6.28828e-05
AT3G22060	AT3G22060	AT3G22060	Receptor-like protein kinase-related family protein	-	3:7771016-7772340	7771016	7772340	1325	1011	1.1172	7.72457e-11	4.5631e-09
AT1G49130	AT1G49130	BBX17	B-box type zinc finger protein with CCT domain-containing protein	-	1:18174740-18176022	18174740	18176022	1283	1172	1.11055	1.15096e-15	1.24336e-13
AT4G37260	AT4G37260	MYB73	myb domain protein 73	-	4:17540490-17541799	17540490	17541799	1310	1310	1.10985	1.37472e-25	3.53682e-23
AT3G15460	AT3G15460	AT3G15460	Ribosomal RNA processing Brix domain protein	-	3:5214084-5216261	5214084	5216261	2178	1216	1.10608	6.70796e-19	1.02469e-16
AT4G38820	AT4G38820	AT4G38820	hypothetical protein	-	4:18121543-18121975	18121543	18121975	433	433	1.09718	3.13558e-05	0.000591795
AT4G38825	AT4G38825	AT4G38825	SAUR-like auxin-responsive protein family	-	4:18121526-18122010	18121526	18122010	485	485	1.09718	3.13558e-05	0.000591795
AT3G29670	AT3G29670	PMAT2	HXXXD-type acyl-transferase family protein	-	3:11527872-11529350	11527872	11529350	1479	1479	1.09582	4.95892e-09	2.2188e-07
AT4G24230	AT4G24230	ACBP3	acyl-CoA-binding domain 3	-	4:12566631-12568846	12566631	12568846	2216	1786	1.09383	7.40646e-16	8.41968e-14
AT3G06070	AT3G06070	AT3G06070	hypothetical protein	-	3:1831057-1831923	1831057	1831923	867	781	1.09307	1.67529e-34	7.79929e-32
AT2G41010	AT2G41010	CAMBP25	calmodulin (CAM)-binding protein of 25 kDa	-	2:17113866-17114804	17113866	17114804	939	939	1.09254	1.27937e-10	7.27195e-09
AT1G25560	AT1G25560	TEM1	AP2/B3 transcription factor family protein	-	1:8981677-8983041	8981677	8983041	1365	1365	1.08903	2.20043e-16	2.63957e-14
AT2G33580	AT2G33580	LYK5	Protein kinase superfamily protein	-	2:14219623-14221861	14219623	14221861	2239	2239	1.08874	9.56991e-09	4.05023e-07
AT5G09805	AT5G09805	IDL3	inflorescence deficient in abscission (IDA)-like 3	-	5:3047218-3047517	3047218	3047517	300	300	1.08665	0.00310414	0.0249569
AT3G13065	AT3G13065	SRF4	STRUBBELIG-receptor family 4	AT3G13062	3:4187371-4191298	4187371	4191298	3928	2638	1.08459	4.47696e-11	2.71016e-09
AT4G17230	AT4G17230	SCL13	SCARECROW-like 13	-	4:9660985-9663774	9660985	9663774	2790	2026	1.08276	7.89686e-31	2.85939e-28
AT3G55500	AT3G55500	EXPA16	expansin A16	-	3:20574831-20576182	20574831	20576182	1352	1105	1.08266	4.47711e-14	3.89071e-12
AT5G04340	AT5G04340	ZAT6	6	-	5:1216131-1217106	1216131	1217106	976	976	1.07987	1.25956e-16	1.53927e-14
AT1G63750	AT1G63750	AT1G63750	Disease resistance protein (TIR-NBS-LRR class) family	-	1:23650848-23655363	23650848	23655363	4516	4340	1.07749	9.65418e-15	9.11924e-13
AT4G12720	AT4G12720	NUDT7	MutT/nudix family protein	-	4:7487301-7490077	7487301	7490077	2777	1813	1.07428	3.79796e-31	1.40116e-28
AT1G73540	AT1G73540	NUDT21	nudix hydrolase homolog 21	-	1:27645658-27646698	27645658	27646698	1041	946	1.07416	1.05149e-19	1.69915e-17
AT1G44830	AT1G44830	AT1G44830	Integrase-type DNA-binding superfamily protein	-	1:16933792-16934511	16933792	16934511	720	720	1.07415	2.3002e-05	0.000447967
AT4G23870	AT4G23870	AT4G23870	hypothetical protein	-	4:12414230-12415049	12414230	12415049	820	820	1.07375	1.78487e-12	1.28307e-10
AT4G18205	AT4G18205	AT4G18205	Nucleotide-sugar transporter family protein	-	4:10073758-10075271	10073758	10075271	1514	1432	1.07116	9.46668e-20	1.54252e-17
AT1G53410	AT1G53410	AT1G53410	tRNA-Cys	-	1:19925839-19925910	19925839	19925910	72	72	1.0619	0.000401875	0.00496713
AT5G49448	AT5G49448	0	0	AT5G49450	5:20051829-20052735	20051829	20052735	907	907	1.05848	7.94515e-19	1.19501e-16
AT5G49450	AT5G49450	bZIP1	basic leucine-zipper 1	AT5G49448	5:20051829-20052735	20051829	20052735	907	907	1.05848	7.94515e-19	1.19501e-16
AT4G17250	AT4G17250	AT4G17250	transmembrane protein	-	4:9670881-9673417	9670881	9673417	2537	2537	1.05327	1.24298e-24	3.03799e-22
AT1G78830	AT1G78830	AT1G78830	Curculin-like (mannose-binding) lectin family protein	-	1:29636955-29638552	29636955	29638552	1598	1598	1.0525	2.311e-23	4.90025e-21
AT2G31880	AT2G31880	SOBIR1	Leucine-rich repeat protein kinase family protein	-	2:13554894-13556977	13554894	13556977	2084	2084	1.04918	5.17714e-30	1.77594e-27
AT2G39400	AT2G39400	AT2G39400	alpha/beta-Hydrolases superfamily protein	-	2:16452612-16454801	16452612	16454801	2190	1194	1.04543	1.45066e-19	2.30608e-17
AT3G26200	AT3G26200	CYP71B22	cytochrome P450, family 71, subfamily B, polypeptide 22	-	3:9589282-9591179	9589282	9591179	1898	1775	1.04504	2.13132e-05	0.000420947
AT3G28340	AT3G28340	GATL10	galacturonosyltransferase-like 10	-	3:10588947-10590552	10588947	10590552	1606	1606	1.03777	3.42493e-10	1.82473e-08
AT2G26010	AT2G26010	PDF1.3	plant defensin 1.3	-	2:11087348-11087944	11087348	11087944	597	495	1.03695	0.000494987	0.00594502
AT5G03360	AT5G03360	AT5G03360	cysteine/histidine-rich C1 domain protein	-	5:817864-825149	817864	825149	7286	5132	1.03441	2.50984e-12	1.76528e-10
AT4G23515	AT4G23515	AT4G23515	Toll-Interleukin-Resistance (TIR) domain family protein	-	4:12271382-12272842	12271382	12272842	1461	996	1.03404	0.000200109	0.0028366
AT5G47990	AT5G47990	CYP705A5	cytochrome P450, family 705, subfamily A, polypeptide 5	-	5:19434827-19436689	19434827	19436689	1863	1781	1.0338	2.08189e-10	1.14026e-08
AT5G39580	AT5G39580	AT5G39580	Peroxidase superfamily protein	-	5:15847078-15849108	15847078	15849108	2031	1248	1.03289	1.46742e-09	7.17309e-08
AT5G57500	AT5G57500	AT5G57500	Galactosyltransferase family protein	-	5:23286237-23287571	23286237	23287571	1335	1172	1.03241	0.000168536	0.00246476
AT1G79780	AT1G79780	AT1G79780	Uncharacterized protein family (UPF0497)	-	1:30015873-30016856	30015873	30016856	984	621	1.03032	0.00312015	0.025052
AT4G37240	AT4G37240	AT4G37240	HTH-type transcriptional regulator	-	4:17524461-17525159	17524461	17525159	699	699	1.02753	6.17677e-09	2.70189e-07
AT1G19180	AT1G19180	JAZ1	jasmonate-zim-domain protein 1	-	1:6622094-6623620	6622094	6623620	1527	1527	1.02514	1.15549e-18	1.69875e-16
AT5G08150	AT5G08150	SOB5	suppressor of phytochrome b 5	-	5:2622030-2622720	2622030	2622720	691	691	1.02255	0.000347408	0.00440656
AT2G39980	AT2G39980	AT2G39980	HXXXD-type acyl-transferase family protein	-	2:16687673-16689956	16687673	16689956	2284	2284	1.02237	1.30769e-18	1.89402e-16
AT5G08760	AT5G08760	AT5G08760	transmembrane protein	-	5:2854940-2855617	2854940	2855617	678	388	1.01421	6.01238e-06	0.000139454
AT3G45970	AT3G45970	EXLA1	expansin-like A1	-	3:16896166-16897308	16896166	16897308	1143	989	1.01241	2.9863e-12	2.09287e-10
AT4G17460	AT4G17460	HAT1	Homeobox-leucine zipper protein 4 (HB-4) / HD-ZIP protein	-	4:9739663-9741146	9739663	9741146	1484	1211	1.01219	1.28596e-23	2.82521e-21
AT5G50335	AT5G50335	AT5G50335	hypothetical protein	-	5:20489094-20489727	20489094	20489727	634	634	0.997772	2.2411e-07	7.18364e-06
AT1G19020	AT1G19020	AT1G19020	CDP-diacylglycerol-glycerol-3-phosphate 3-phosphatidyltransferase	-	1:6568073-6568597	6568073	6568597	525	525	0.996745	2.71959e-08	1.06779e-06
AT1G55450	AT1G55450	AT1G55450	S-adenosyl-L-methionine-dependent methyltransferases superfamily protein	-	1:20704918-20706893	20704918	20706893	1976	1387	0.994362	2.15357e-16	2.59931e-14
AT3G21330	AT3G21330	AT3G21330	basic helix-loop-helix (bHLH) DNA-binding superfamily protein	-	3:7507240-7509175	7507240	7509175	1936	1803	0.988029	0.000752063	0.00825201
AT1G08930	AT1G08930	ERD6	Major facilitator superfamily protein	-	1:2873465-2877270	2873465	2877270	3806	1881	0.985049	1.001e-22	2.01779e-20
AT2G17880	AT2G17880	AT2G17880	Chaperone DnaJ-domain superfamily protein	-	2:7766962-7767931	7766962	7767931	970	970	0.98498	1.6321e-11	1.04289e-09
AT1G61340	AT1G61340	FBS1	F-box family protein	-	1:22628265-22630009	22628265	22630009	1745	1106	0.97943	5.76055e-06	0.000134411
AT5G66210	AT5G66210	CPK28	calcium-dependent protein kinase 28	-	5:26456285-26459631	26456285	26459631	3347	2270	0.978627	8.09386e-24	1.86187e-21
AT2G01300	AT2G01300	AT2G01300	mediator of RNA polymerase II transcription subunit	-	2:151057-151729	151057	151729	673	673	0.978382	0.00276077	0.0226812
AT4G28703	AT4G28703	AT4G28703	RmlC-like cupins superfamily protein	-	4:14166269-14166928	14166269	14166928	660	550	0.977665	3.8485e-07	1.16666e-05
AT4G30280	AT4G30280	XTH18	xyloglucan endotransglucosylase/hydrolase 18	-	4:14825808-14827047	14825808	14827047	1240	1048	0.975882	1.36578e-07	4.58063e-06
AT1G72910	AT1G72910	AT1G72910	Toll-Interleukin-Resistance (TIR) domain-containing protein	-	1:27435614-27437144	27435614	27437144	1531	1420	0.975579	4.61177e-27	1.34588e-24
AT5G67450	AT5G67450	ZF1	zinc-finger protein 1	-	5:26918793-26919949	26918793	26919949	1157	1157	0.973565	0.000237778	0.00326953
AT4G18197	AT4G18197	PUP7	purine permease 7	-	4:10071634-10073236	10071634	10073236	1603	1521	0.972553	3.92605e-14	3.44242e-12
AT1G51620	AT1G51620	AT1G51620	Protein kinase superfamily protein	-	1:19140130-19141787	19140130	19141787	1658	1344	0.971366	5.3383e-05	0.000928235
AT3G11820	AT3G11820	SYP121	syntaxin of plants 121	-	3:3729305-3731149	3729305	3731149	1845	1557	0.970437	1.94925e-20	3.49666e-18
AT4G37610	AT4G37610	BT5	BTB and TAZ domain protein 5	-	4:17670481-17672353	17670481	17672353	1873	1438	0.969519	7.12928e-15	6.93527e-13
AT5G67300	AT5G67300	MYBR1	myb domain protein r1	-	5:26854022-26856006	26854022	26856006	1985	1985	0.96651	1.24183e-30	4.41482e-28
AT2G44130	AT2G44130	AT2G44130	Galactose oxidase/kelch repeat superfamily protein	-	2:18253610-18255054	18253610	18255054	1445	1445	0.965648	1.68894e-25	4.23381e-23
AT2G29300	AT2G29300	AT2G29300	NAD(P)-binding Rossmann-fold superfamily protein	-	2:12588191-12589759	12588191	12589759	1569	1200	0.964176	1.01974e-08	4.28796e-07
AT3G10040	AT3G10040	AT3G10040	sequence-specific DNA binding transcription factor	-	3:3096415-3098071	3096415	3098071	1657	1657	0.962509	5.1801e-13	3.88071e-11
AT4G02075	AT4G02075	PIT1	RING/FYVE/PHD zinc finger superfamily protein	-	4:913419-916476	913419	916476	3058	855	0.962307	4.23358e-08	1.60115e-06
AT3G49530	AT3G49530	NAC062	NAC domain containing protein 62	-	3:18362443-18364913	18362443	18364913	2471	1802	0.955386	4.08229e-24	9.61698e-22
AT3G48360	AT3G48360	BT2	BTB and TAZ domain protein 2	-	3:17908192-17910525	17908192	17910525	2334	1439	0.953514	5.05236e-14	4.35193e-12
AT3G61060	AT3G61060	PP2-A13	phloem protein 2-A13	-	3:22602910-22604582	22602910	22604582	1673	1378	0.95235	6.57176e-14	5.49135e-12
AT5G62020	AT5G62020	HSFB2A	heat shock transcription factor B2A	-	5:24916089-24917643	24916089	24917643	1555	1472	0.951984	1.32305e-11	8.53782e-10
AT2G46970	AT2G46970	PIL1	phytochrome interacting factor 3-like 1	-	2:19295490-19297826	19295490	19297826	2337	1526	0.951531	0.000203538	0.00287141
AT2G28630	AT2G28630	KCS12	3-ketoacyl-CoA synthase 12	-	2:12275319-12277245	12275319	12277245	1927	1927	0.949825	3.17608e-16	3.76375e-14
AT3G15760	AT3G15760	AT3G15760	cytochrome P450 family protein	-	3:5337547-5338467	5337547	5338467	921	843	0.948816	7.92634e-12	5.1834e-10
AT3G56710	AT3G56710	SIB1	sigma factor binding protein 1	-	3:21006750-21007565	21006750	21007565	816	816	0.948744	5.34997e-06	0.000126034
AT5G45830	AT5G45830	DOG1	delay of germination 1	-	5:18589482-18591400	18589482	18591400	1919	1063	0.9482	0.000369616	0.00462386
AT4G23190	AT4G23190	CRK11	cysteine-rich RLK (RECEPTOR-like protein kinase) 11	-	4:12141032-12143833	12141032	12143833	2802	2292	0.948083	1.25621e-11	8.13334e-10
AT2G28400	AT2G28400	AT2G28400	senescence regulator (Protein of unknown function, DUF584)	-	2:12148304-12149052	12148304	12149052	749	749	0.947293	2.12059e-06	5.49191e-05
AT1G73805	AT1G73805	SARD1	Calmodulin binding protein-like protein	-	1:27745427-27749178	27745427	27749178	3752	1690	0.94552	1.99464e-05	0.000398379
AT5G10570	AT5G10570	AT5G10570	basic helix-loop-helix (bHLH) DNA-binding superfamily protein	-	5:3341357-3342992	3341357	3342992	1636	1063	0.945432	0.000102393	0.00160939
AT2G40530	AT2G40530	AT2G40530	transmembrane protein	-	2:16927502-16928208	16927502	16928208	707	707	0.942907	0.00226848	0.0194457
AT2G35710	AT2G35710	PGSIP7	Nucleotide-diphospho-sugar transferases superfamily protein	-	2:15010796-15014284	15010796	15014284	3489	2110	0.941472	3.86502e-10	2.037e-08
AT1G13700	AT1G13700	PGL1	6-phosphogluconolactonase 1	-	1:4694372-4696023	4694372	4696023	1652	1018	0.941166	6.90886e-12	4.57928e-10
AT4G11890	AT4G11890	ARCK1	Protein kinase superfamily protein	-	4:7147865-7149921	7147865	7149921	2057	1618	0.941085	0.000358979	0.0045168
AT5G59080	AT5G59080	AT5G59080	hypothetical protein	-	5:23847405-23848557	23847405	23848557	1153	848	0.940908	1.03049e-16	1.28281e-14
AT4G13340	AT4G13340	LRX3	Leucine-rich repeat (LRR) family protein	-	4:7758610-7761057	7758610	7761057	2448	2448	0.940666	1.10763e-23	2.48937e-21
AT5G51390	AT5G51390	AT5G51390	hypothetical protein	-	5:20877967-20878464	20877967	20878464	498	498	0.940004	2.85761e-06	7.22832e-05
AT5G37770	AT5G37770	TCH2	EF hand calcium-binding protein family	-	5:14998854-14999619	14998854	14999619	766	766	0.93724	9.89701e-17	1.24049e-14
AT3G15450	AT3G15450	AT3G15450	aluminum induced protein with YGL and LRDR motifs	-	3:5212984-5214124	5212984	5214124	1141	1051	0.932875	7.45048e-12	4.92159e-10
AT5G21170	AT5G21170	AKINBETA1	5'-AMP-activated protein kinase beta-2 subunit protein	-	5:7205562-7208496	7205562	7208496	2935	1376	0.930926	7.12484e-26	1.90838e-23
AT1G09575	AT1G09575	AT1G09575	calcium uniporter-like protein (DUF607)	-	1:3101671-3102925	3101671	3102925	1255	1152	0.930744	4.41138e-05	0.000789888
AT1G18300	AT1G18300	NUDT4	nudix hydrolase homolog 4	-	1:6299687-6301086	6299687	6301086	1400	1065	0.930476	2.08143e-05	0.000413599
AT2G17770	AT2G17770	BZIP27	basic region/leucine zipper motif 27	-	2:7723103-7724323	7723103	7724323	1221	1067	0.929742	0.000480512	0.00581761
AT3G57450	AT3G57450	AT3G57450	hypothetical protein	-	3:21261934-21262622	21261934	21262622	689	689	0.927236	2.64857e-11	1.64405e-09
AT2G27080	AT2G27080	AT2G27080	Late embryogenesis abundant (LEA) hydroxyproline-rich glycoprotein family	-	2:11563933-11567504	11563933	11567504	3572	1278	0.926674	5.76831e-08	2.09643e-06
AT5G49360	AT5G49360	BXL1	beta-xylosidase 1	-	5:20011879-20016742	20011879	20016742	4864	2708	0.92625	3.31287e-11	2.04342e-09
AT5G02020	AT5G02020	SIS	E3 ubiquitin-protein ligase RLIM-like protein	-	5:386018-388123	386018	388123	2106	1420	0.92536	2.65421e-14	2.38063e-12
AT3G26230	AT3G26230	CYP71B24	cytochrome P450, family 71, subfamily B, polypeptide 24	-	3:9598005-9599959	9598005	9599959	1955	1759	0.924928	1.69866e-06	4.47628e-05
AT1G04180	AT1G04180	YUC9	YUCCA 9	-	1:1104623-1105988	1104623	1105988	1366	1266	0.923218	6.86023e-06	0.000156887
AT4G38552	AT4G38552	AT4G38552	Natural antisense transcript overlaps with AT4G38550	-	4:18025620-18028492	18025620	18028492	2873	2771	0.922901	3.43502e-13	2.63392e-11
AT3G04210	AT3G04210	AT3G04210	Disease resistance protein (TIR-NBS class)	-	3:1105963-1108069	1105963	1108069	2107	1940	0.922741	1.82775e-23	3.97089e-21
AT4G38550	AT4G38550	AT4G38550	phospholipase-like protein (PEARLI 4) family protein	-	4:18025635-18028800	18025635	18028800	3166	2251	0.922048	2.00112e-13	1.5931e-11
AT2G36050	AT2G36050	OFP15	ovate family protein 15	-	2:15135572-15136749	15135572	15136749	1178	1178	0.921873	8.91733e-16	1.00207e-13
AT2G44080	AT2G44080	ARL	ARGOS-like protein	-	2:18237152-18238173	18237152	18238173	1022	924	0.916965	4.40601e-09	1.99423e-07
AT3G53232	AT3G53232	RTFL1	ROTUNDIFOLIA like 1	-	3:19730978-19731423	19730978	19731423	446	446	0.916214	0.00274882	0.0226115
AT5G46890	AT5G46890	AT5G46890	Bifunctional inhibitor/lipid-transfer protein/seed storage 2S albumin superfamily protein	-	5:19036296-19036916	19036296	19036916	621	621	0.914287	9.70697e-06	0.000210189
AT4G13572	AT4G13572	AT4G13572	hypothetical protein	-	4:7887440-7888638	7887440	7888638	1199	555	0.91101	4.29981e-09	1.95977e-07
AT1G70700	AT1G70700	TIFY7	TIFY domain/Divergent CCT motif family protein	-	1:26654768-26657064	26654768	26657064	2297	1247	0.910118	2.15148e-20	3.82435e-18
AT5G51795	AT5G51795	AT5G51795	DNA/RNA-binding protein Kin17, conserved region	-	5:21043083-21044194	21043083	21044194	1112	1044	0.909028	0.000615707	0.00709007
AT4G27460	AT4G27460	CBSX5	Cystathionine beta-synthase (CBS) family protein	-	4:13732910-13734304	13732910	13734304	1395	1246	0.908913	0.00713814	0.046852
AT1G76590	AT1G76590	AT1G76590	PLATZ transcription factor family protein	-	1:28740691-28742207	28740691	28742207	1517	1235	0.90623	2.23289e-11	1.40385e-09
AT2G01180	AT2G01180	PAP1	phosphatidic acid phosphatase 1	-	2:106900-108803	106900	108803	1904	1904	0.904478	2.98796e-07	9.31797e-06
AT2G38790	AT2G38790	AT2G38790	hypothetical protein	-	2:16214189-16215264	16214189	16215264	1076	1076	0.902611	4.64298e-05	0.000829079
AT3G62720	AT3G62720	XT1	xylosyltransferase 1	-	3:23201117-23202913	23201117	23202913	1797	1797	0.902299	2.50192e-12	1.76528e-10
AT5G13220	AT5G13220	JAZ10	jasmonate-zim-domain protein 10	-	5:4218888-4220883	4218888	4220883	1996	1558	0.899407	0.00013011	0.00196908
AT5G49525	AT5G49525	AT5G49525	transmembrane protein	-	5:20097040-20097486	20097040	20097486	447	447	0.896671	0.00255514	0.0213964
AT4G36670	AT4G36670	PMT6	Major facilitator superfamily protein	-	4:17287499-17289590	17287499	17289590	2092	1770	0.896084	3.61429e-11	2.20157e-09
AT2G27500	AT2G27500	AT2G27500	Glycosyl hydrolase superfamily protein	-	2:11752170-11754028	11752170	11754028	1859	1846	0.893593	1.58332e-15	1.66444e-13
AT4G27260	AT4G27260	WES1	Auxin-responsive GH3 family protein	-	4:13653609-13656204	13653609	13656204	2596	2246	0.892734	3.63325e-18	5.18547e-16
AT2G42870	AT2G42870	PAR1	phy rapidly regulated 1	-	2:17836416-17837250	17836416	17837250	835	835	0.892271	6.54587e-07	1.91318e-05
AT4G37608	AT4G37608	AT4G37608	hypothetical protein	-	4:17668951-17670631	17668951	17670631	1681	665	0.88864	4.537e-08	1.706e-06
AT1G73870	AT1G73870	BBX16	B-box type zinc finger protein with CCT domain-containing protein	-	1:27779166-27780676	27779166	27780676	1511	1381	0.887139	2.59515e-13	2.02163e-11
AT5G08030	AT5G08030	GDPD6	PLC-like phosphodiesterases superfamily protein	-	5:2575033-2576783	2575033	2576783	1751	1251	0.885117	0.000244801	0.00334026
AT1G76360	AT1G76360	AT1G76360	Protein kinase superfamily protein	-	1:28643038-28646712	28643038	28646712	3675	1888	0.885093	3.19356e-17	4.27696e-15
AT1G12805	AT1G12805	AT1G12805	nucleotide binding protein	-	1:4366597-4367119	4366597	4367119	523	523	0.884902	0.00348554	0.0273073
AT3G60290	AT3G60290	AT3G60290	2-oxoglutarate (2OG) and Fe(II)-dependent oxygenase superfamily protein	-	3:22282627-22284556	22282627	22284556	1930	1251	0.881422	3.64557e-07	1.11204e-05
AT3G57760	AT3G57760	AT3G57760	Protein kinase superfamily protein	-	3:21395593-21397244	21395593	21397244	1652	1460	0.877727	5.82449e-05	0.00099988
AT2G20250	AT2G20250	AT2G20250	hypothetical protein	-	2:8733750-8736577	8733750	8736577	2828	2185	0.876508	3.12896e-07	9.68047e-06
AT2G25460	AT2G25460	AT2G25460	EEIG1/EHBP1 protein amino-terminal domain protein	-	2:10832754-10835483	10832754	10835483	2730	1802	0.874421	7.67666e-06	0.000172531
AT1G17147	AT1G17147	AT1G17147	VQ motif-containing protein	-	1:5863431-5864009	5863431	5864009	579	579	0.872332	7.5295e-05	0.0012424
AT4G22666	AT4G22666	AT4G22666	Bifunctional inhibitor/lipid-transfer protein/seed storage 2S albumin superfamily protein	-	4:11917057-11917879	11917057	11917879	823	733	0.870978	1.48189e-05	0.000306294
AT3G19680	AT3G19680	AT3G19680	hypothetical protein (DUF1005)	-	3:6840281-6842320	6840281	6842320	2040	1856	0.867655	6.28595e-12	4.19485e-10
AT1G54970	AT1G54970	PRP1	proline-rich protein 1	-	1:20505000-20506488	20505000	20506488	1489	1258	0.867292	0.00100262	0.0104389
AT4G30290	AT4G30290	XTH19	xyloglucan endotransglucosylase/hydrolase 19	-	4:14828712-14830016	14828712	14830016	1305	1127	0.867236	1.9068e-09	9.18317e-08
AT4G21680	AT4G21680	NRT1.8	NITRATE TRANSPORTER 1.8	-	4:11517353-11519765	11517353	11519765	2413	2146	0.866473	0.00535444	0.037729
AT2G27830	AT2G27830	AT2G27830	hypothetical protein	-	2:11860218-11861475	11860218	11861475	1258	1258	0.866127	8.11219e-11	4.77764e-09
AT1G50590	AT1G50590	AT1G50590	RmlC-like cupins superfamily protein	-	1:18732378-18734053	18732378	18734053	1676	933	0.865886	0.000959381	0.0100637
AT2G46830	AT2G46830	CCA1	circadian clock associated 1	-	2:19245672-19248914	19245672	19248914	3243	2344	0.86576	2.70375e-13	2.09788e-11
AT1G80920	AT1G80920	J8	Chaperone DnaJ-domain superfamily protein	-	1:30403644-30404690	30403644	30404690	1047	852	0.86561	6.03256e-12	4.03954e-10
AT5G44585	AT5G44585	AT5G44585	hypothetical protein	-	5:17984616-17985473	17984616	17985473	858	410	0.862351	0.000240493	0.00329528
AT2G43620	AT2G43620	AT2G43620	Chitinase family protein	-	2:18093770-18095025	18093770	18095025	1256	1036	0.859455	1.84482e-07	6.01195e-06
AT1G71890	AT1G71890	SUC5	Major facilitator superfamily protein	-	1:27058439-27060785	27058439	27060785	2347	1804	0.858194	1.29035e-05	0.000271
AT3G23550	AT3G23550	AT3G23550	MATE efflux family protein	-	3:8448273-8450697	8448273	8450697	2425	1620	0.856512	0.000156729	0.00230762
AT1G80440	AT1G80440	AT1G80440	Galactose oxidase/kelch repeat superfamily protein	-	1:30241607-30243071	30241607	30243071	1465	1465	0.854573	3.32465e-17	4.42224e-15
AT5G18050	AT5G18050	SAUR22	SAUR-like auxin-responsive protein family	-	5:5974567-5975054	5974567	5975054	488	488	0.85382	1.96665e-05	0.000393536
AT5G19190	AT5G19190	AT5G19190	hypothetical protein	-	5:6457260-6458031	6457260	6458031	772	667	0.851636	5.56808e-17	7.06966e-15
AT5G52050	AT5G52050	AT5G52050	MATE efflux family protein	-	5:21138862-21140643	21138862	21140643	1782	1782	0.851254	3.84315e-07	1.16666e-05
AT1G27770	AT1G27770	ACA1	autoinhibited Ca2 -ATPase 1	-	1:9671638-9676157	9671638	9676157	4520	3484	0.850452	3.24539e-23	6.75075e-21
AT5G66675	AT5G66675	AT5G66675	transmembrane protein, putative (DUF677)	-	5:26615083-26616990	26615083	26616990	1908	1827	0.848954	1.0856e-15	1.18585e-13
AT3G01940	AT3G01940	AT3G01940	transmembrane protein, putative (DUF 3339)	-	3:322831-323053	322831	323053	223	223	0.847432	0.00363587	0.0282094
AT2G29670	AT2G29670	AT2G29670	Tetratricopeptide repeat (TPR)-like superfamily protein	-	2:12681958-12685087	12681958	12685087	3130	2149	0.8465	1.32602e-22	2.61896e-20
AT2G36690	AT2G36690	AT2G36690	2-oxoglutarate (2OG) and Fe(II)-dependent oxygenase superfamily protein	-	2:15379694-15381987	15379694	15381987	2294	1218	0.845056	0.000200189	0.0028366
AT5G57550	AT5G57550	XTH25	xyloglucan endotransglucosylase/hydrolase 25	-	5:23304888-23306421	23304888	23306421	1534	1059	0.844561	0.00530677	0.0375664
AT1G79700	AT1G79700	WRI4	Integrase-type DNA-binding superfamily protein	-	1:29990336-29993724	29990336	29993724	3389	1112	0.83945	1.45103e-15	1.54196e-13
AT2G24550	AT2G24550	AT2G24550	major centromere autoantigen B-like protein	-	2:10427856-10429222	10427856	10429222	1367	1113	0.839257	1.816e-11	1.15287e-09
AT4G13575	AT4G13575	AT4G13575	hypothetical protein	-	4:7892320-7893705	7892320	7893705	1386	732	0.8384	8.17666e-08	2.8652e-06
AT1G09070	AT1G09070	SRC2	soybean gene regulated by cold-2	-	1:2927703-2928968	2927703	2928968	1266	1266	0.838031	1.86143e-24	4.4386e-22
AT1G72220	AT1G72220	AT1G72220	RING/U-box superfamily protein	-	1:27184281-27185830	27184281	27185830	1550	1550	0.837587	0.00233791	0.0199273
AT5G59340	AT5G59340	WOX2	WUSCHEL related homeobox 2	-	5:23933404-23934690	23933404	23934690	1287	850	0.83719	0.00176324	0.0160506
AT4G19420	AT4G19420	AT4G19420	Pectinacetylesterase family protein	-	4:10587166-10590588	10587166	10590588	3423	1853	0.836971	1.17619e-12	8.54946e-11
AT5G49520	AT5G49520	WRKY48	WRKY DNA-binding protein 48	-	5:20090776-20093346	20090776	20093346	2571	1793	0.836664	8.24296e-06	0.000182324
AT5G23130	AT5G23130	AT5G23130	Peptidoglycan-binding LysM domain-containing protein	-	5:7781196-7783601	7781196	7783601	2406	1741	0.832625	2.56416e-09	1.20812e-07
AT1G68190	AT1G68190	BBX27	B-box zinc finger family protein	-	1:25559246-25561212	25559246	25561212	1967	1340	0.831539	1.39878e-19	2.24183e-17
AT3G02170	AT3G02170	LNG2	longifolia2	-	3:396012-399779	396012	399779	3768	3300	0.830475	5.34619e-20	8.93453e-18
AT2G23290	AT2G23290	MYB70	myb domain protein 70	-	2:9904787-9905920	9904787	9905920	1134	1134	0.828377	6.81325e-12	4.53128e-10
AT3G07350	AT3G07350	AT3G07350	sulfate/thiosulfate import ATP-binding protein, putative (DUF506)	-	3:2347468-2348791	2347468	2348791	1324	1324	0.827732	4.14167e-15	4.13174e-13
AT3G10720	AT3G10720	AT3G10720	Plant invertase/pectin methylesterase inhibitor superfamily	-	3:3354447-3357614	3354447	3357614	3168	2118	0.825827	2.51443e-14	2.26565e-12
AT3G59060	AT3G59060	PIL6	phytochrome interacting factor 3-like 6	-	3:21827978-21830507	21827978	21830507	2530	2074	0.825592	7.22709e-16	8.26382e-14
AT1G18020	AT1G18020	AT1G18020	FMN-linked oxidoreductases superfamily protein	-	1:6202249-6203918	6202249	6203918	1670	1179	0.82481	2.77274e-14	2.46434e-12
AT4G39070	AT4G39070	BZS1	B-box zinc finger family protein	-	4:18204855-18206509	18204855	18206509	1655	1023	0.824689	8.57882e-05	0.0013932
AT5G04720	AT5G04720	ADR1-L2	ADR1-like 2	-	5:1360712-1363884	1360712	1363884	3173	2691	0.824202	1.79042e-29	5.93358e-27
AT1G17990	AT1G17990	AT1G17990	FMN-linked oxidoreductases superfamily protein	-	1:6192071-6194093	6192071	6194093	2023	1532	0.823981	5.31743e-14	4.54025e-12
AT2G30790	AT2G30790	PSBP-2	photosystem II subunit P-2	-	2:13118937-13120090	13118937	13120090	1154	901	0.822709	7.13944e-06	0.000162323
AT5G52900	AT5G52900	MAKR6	membrane-associated kinase regulator	-	5:21452442-21453808	21452442	21453808	1367	1275	0.822612	4.60147e-11	2.77693e-09
AT1G51700	AT1G51700	DOF1	DOF zinc finger protein 1	-	1:19174070-19175189	19174070	19175189	1120	1120	0.820612	1.59759e-09	7.75128e-08
AT4G24110	AT4G24110	AT4G24110	NADP-specific glutamate dehydrogenase	-	4:12519932-12520813	12519932	12520813	882	882	0.818153	0.00129782	0.0126502
AT2G46600	AT2G46600	AT2G46600	Calcium-binding EF-hand family protein	-	2:19136019-19136600	19136019	19136600	582	582	0.814923	2.19048e-12	1.5597e-10
AT5G10695	AT5G10695	AT5G10695	methionyl-tRNA synthetase	-	5:3377663-3378221	3377663	3378221	559	559	0.812336	9.00821e-06	0.000197464
AT5G67480	AT5G67480	BT4	BTB and TAZ domain protein 4	-	5:26930939-26933093	26930939	26933093	2155	1786	0.811757	5.41964e-18	7.51562e-16
AT1G11260	AT1G11260	STP1	sugar transporter 1	-	1:3777328-3780337	3777328	3780337	3010	1905	0.811258	7.84334e-15	7.51769e-13
AT5G20250	AT5G20250	DIN10	Raffinose synthase family protein	-	5:6833659-6836782	6833659	6836782	3124	2945	0.810745	8.63352e-13	6.35534e-11
AT3G03020	AT3G03020	AT3G03020	hypothetical protein	-	3:680944-681999	680944	681999	1056	779	0.808598	1.99269e-08	8.03361e-07
AT1G27100	AT1G27100	AT1G27100	Actin cross-linking protein	-	1:9407125-9411172	9407125	9411172	4048	2090	0.807137	1.08986e-25	2.84134e-23
AT1G21400	AT1G21400	AT1G21400	Thiamin diphosphate-binding fold (THDP-binding) superfamily protein	-	1:7493426-7496710	7493426	7496710	3285	1955	0.807011	2.10056e-14	1.91926e-12
AT3G28180	AT3G28180	CSLC04	Cellulose-synthase-like C4	-	3:10505829-10509239	10505829	10509239	3411	2475	0.804923	3.8314e-18	5.4241e-16
AT3G27920	AT3G27920	MYB0	myb domain protein 0	-	3:10361945-10363506	10361945	10363506	1562	687	0.801691	0.00765839	0.0494399
AT5G50915	AT5G50915	AT5G50915	basic helix-loop-helix (bHLH) DNA-binding superfamily protein	-	5:20710209-20712315	20710209	20712315	2107	1479	0.799889	2.42429e-09	1.14498e-07
AT1G73280	AT1G73280	scpl3	serine carboxypeptidase-like 3	-	1:27552970-27555322	27552970	27555322	2353	1326	0.799236	0.0010725	0.0109622
AT1G69490	AT1G69490	NAP	NAC-like, activated by AP3/PI	-	1:26122139-26123421	26122139	26123421	1283	1100	0.798796	0.00013886	0.00207419
AT5G58120	AT5G58120	AT5G58120	Disease resistance protein (TIR-NBS-LRR class) family	-	5:23517492-23521067	23517492	23521067	3576	3281	0.794899	1.13413e-09	5.61407e-08
AT1G14600	AT1G14600	AT1G14600	Homeodomain-like superfamily protein	-	1:5001011-5003370	5001011	5003370	2360	942	0.792872	0.000119396	0.00182815
AT4G34530	AT4G34530	CIB1	cryptochrome-interacting basic-helix-loop-helix 1	AT4G34540	4:16498391-16500174	16498391	16500174	1784	1311	0.791285	2.37371e-14	2.14876e-12
AT4G10910	AT4G10910	AT4G10910	hypothetical protein	-	4:6696712-6697455	6696712	6697455	744	744	0.787457	0.00219439	0.0189518
AT5G22690	AT5G22690	AT5G22690	Disease resistance protein (TIR-NBS-LRR class) family	-	5:7541271-7545182	7541271	7545182	3912	3419	0.786618	6.32961e-09	2.75641e-07
AT1G65310	AT1G65310	XTH17	xyloglucan endotransglucosylase/hydrolase 17	-	1:24257216-24258473	24257216	24258473	1258	1049	0.784213	9.72854e-07	2.69436e-05
AT1G10070	AT1G10070	BCAT-2	branched-chain amino acid transaminase 2	-	1:3288087-3290471	3288087	3290471	2385	1752	0.783219	2.44374e-05	0.000473094
AT1G22890	AT1G22890	AT1G22890	transmembrane protein	-	1:8102818-8103532	8102818	8103532	715	559	0.781883	1.01228e-10	5.8215e-09
AT3G52400	AT3G52400	SYP122	syntaxin of plants 122	-	3:19425634-19427141	19425634	19427141	1508	1336	0.781838	1.29896e-09	6.38156e-08
AT3G26220	AT3G26220	CYP71B3	cytochrome P450, family 71, subfamily B, polypeptide 3	-	3:9596077-9597833	9596077	9597833	1757	1642	0.78039	0.000349989	0.00442447
AT5G47950	AT5G47950	AT5G47950	HXXXD-type acyl-transferase family protein	-	5:19417031-19418546	19417031	19418546	1516	1516	0.776629	0.00028932	0.0038018
AT3G59900	AT3G59900	ARGOS	auxin-regulated gene involved in organ size	-	3:22129726-22130464	22129726	22130464	739	739	0.774716	0.00118326	0.0118019
AT1G54740	AT1G54740	AT1G54740	FANTASTIC four-like protein (DUF3049)	-	1:20430769-20431986	20430769	20431986	1218	1218	0.772097	1.35457e-10	7.65488e-09
AT1G27290	AT1G27290	AT1G27290	transmembrane protein	-	1:9481532-9482912	9481532	9482912	1381	1021	0.771884	4.45757e-16	5.21909e-14
AT2G28120	AT2G28120	AT2G28120	Major facilitator superfamily protein	-	2:11985687-11987738	11985687	11987738	2052	2052	0.769663	1.19268e-08	4.95125e-07
AT3G54810	AT3G54810	BME3	Plant-specific GATA-type zinc finger transcription factor family protein	-	3:20296232-20298691	20296232	20298691	2460	1869	0.769359	1.03359e-17	1.42323e-15
AT1G02640	AT1G02640	BXL2	beta-xylosidase 2	-	1:564205-567769	564205	567769	3565	2584	0.767741	6.31536e-09	2.75634e-07
AT5G22390	AT5G22390	AT5G22390	FANTASTIC four-like protein (DUF3049)	-	5:7418116-7419249	7418116	7419249	1134	1134	0.767289	4.81945e-09	2.16632e-07
AT2G35640	AT2G35640	AT2G35640	Homeodomain-like superfamily protein	-	2:14982835-14984182	14982835	14984182	1348	1023	0.766411	0.00104143	0.0107536
AT2G35637	AT2G35637	AT2G35637	Natural antisense transcript overlaps with AT2G35640	-	2:14982608-14983998	14982608	14983998	1391	1149	0.766303	0.00121262	0.0119992
AT5G26770	AT5G26770	AT5G26770	myosin heavy chain, cardiac protein	-	5:9407720-9410117	9407720	9410117	2398	1651	0.765869	5.90508e-07	1.74414e-05
AT1G67970	AT1G67970	HSFA8	heat shock transcription factor A8	-	1:25484699-25486462	25484699	25486462	1764	1419	0.765246	1.08691e-11	7.06059e-10
AT3G02550	AT3G02550	LBD41	LOB domain-containing protein 41	-	3:536505-537998	536505	537998	1494	1382	0.762961	1.76524e-11	1.12429e-09
AT3G50560	AT3G50560	AT3G50560	NAD(P)-binding Rossmann-fold superfamily protein	-	3:18761088-18764016	18761088	18764016	2929	1159	0.762953	1.96838e-05	0.000393536
AT5G48000	AT5G48000	CYP708A2	cytochrome P450, family 708, subfamily A, polypeptide 2	-	5:19444138-19447850	19444138	19447850	3713	2024	0.760933	1.6245e-07	5.33848e-06
AT2G41430	AT2G41430	ERD15	dehydration-induced protein (ERD15)	-	2:17269232-17270542	17269232	17270542	1311	1311	0.75948	1.57147e-15	1.66091e-13
AT1G69840	AT1G69840	AT1G69840	SPFH/Band 7/PHB domain-containing membrane-associated protein family	-	1:26293601-26295849	26293601	26295849	2249	1891	0.758852	3.38157e-12	2.34467e-10
AT5G19230	AT5G19230	AT5G19230	Glycoprotein membrane precursor GPI-anchored	-	5:6467527-6468484	6467527	6468484	958	826	0.758714	3.46117e-06	8.63217e-05
AT1G69230	AT1G69230	SP1L2	SPIRAL1-like2	-	1:26026312-26027708	26026312	26027708	1397	658	0.756704	0.000911538	0.0097024
AT5G59550	AT5G59550	RDUF2	zinc finger (C3HC4-type RING finger) family protein	-	5:23998259-23999793	23998259	23999793	1535	1535	0.753204	3.77525e-08	1.44175e-06
AT1G76610	AT1G76610	AT1G76610	MIZU-KUSSEI-like protein (Protein of unknown function, DUF617)	-	1:28750988-28751851	28750988	28751851	864	864	0.75278	0.000542816	0.00640411
AT1G66160	AT1G66160	CMPG1	CYS, MET, PRO, and GLY protein 1	-	1:24637196-24638608	24637196	24638608	1413	1413	0.752664	2.41271e-05	0.000467965
AT2G28500	AT2G28500	LBD11	LOB domain-containing protein 11	-	2:12186569-12188142	12186569	12188142	1574	765	0.751813	0.00025695	0.00347632
AT5G44530	AT5G44530	AT5G44530	Subtilase family protein	-	5:17937689-17941292	17937689	17941292	3604	2864	0.750847	7.0913e-16	8.15625e-14
AT5G54165	AT5G54165	AT5G54165	Avr9/Cf-9 rapidly elicited protein	-	5:21984569-21984964	21984569	21984964	396	396	0.750604	0.00143896	0.0136715
AT5G36002	AT5G36002	AT5G36002	Natural antisense transcript overlaps with AT5G36001.	-	5:14141898-14143241	14141898	14143241	1344	1250	0.748902	3.76667e-06	9.31096e-05
AT2G15890	AT2G15890	MEE14	maternal effect embryo arrest 14	-	2:6920369-6922025	6920369	6922025	1657	1486	0.74877	4.96295e-14	4.29383e-12
AT5G16370	AT5G16370	AAE5	acyl activating enzyme 5	-	5:5356605-5358511	5356605	5358511	1907	1907	0.746358	1.35203e-12	9.75508e-11
AT2G36790	AT2G36790	UGT73C6	UDP-glucosyl transferase 73C6	-	2:15420190-15421866	15420190	15421866	1677	1677	0.74503	5.01265e-08	1.86335e-06
AT3G19030	AT3G19030	AT3G19030	transcription initiation factor TFIID subunit 1b-like protein	-	3:6563979-6564424	6563979	6564424	446	446	0.742448	1.49083e-21	2.80291e-19
AT4G12690	AT4G12690	AT4G12690	DUF868 family protein (DUF868)	-	4:7480641-7482150	7480641	7482150	1510	1510	0.741894	1.27658e-05	0.000268687
AT1G35350	AT1G35350	AT1G35350	EXS (ERD1/XPR1/SYG1) family protein	-	1:12981251-12984583	12981251	12984583	3333	2256	0.741657	3.84019e-09	1.77092e-07
AT4G27410	AT4G27410	RD26	NAC (No Apical Meristem) domain transcriptional regulator superfamily protein	-	4:13707240-13709149	13707240	13709149	1910	1827	0.741426	6.89972e-09	2.99136e-07
AT2G36792	AT2G36792	AT2G36792	Natural antisense transcript overlaps with AT2G36790	-	2:15420355-15421964	15420355	15421964	1610	1572	0.739502	5.25399e-08	1.93833e-06
AT5G36001	AT5G36001	AT5G36001	RING/U-box superfamily protein	AT5G36000	5:14141641-14143436	14141641	14143436	1796	1706	0.73771	2.54841e-06	6.49661e-05
AT1G36370	AT1G36370	SHM7	serine hydroxymethyltransferase 7	-	1:13696042-13698639	13696042	13698639	2598	2058	0.736435	3.85593e-18	5.4241e-16
AT2G39200	AT2G39200	MLO12	Seven transmembrane MLO family protein	-	2:16356148-16359813	16356148	16359813	3666	1854	0.735752	8.55007e-06	0.000188053
AT1G49500	AT1G49500	AT1G49500	transcription initiation factor TFIID subunit 1b-like protein	-	1:18321295-18322284	18321295	18322284	990	990	0.735745	6.49094e-14	5.44709e-12
AT5G42050	AT5G42050	AT5G42050	DCD (Development and Cell Death) domain protein	-	5:16815489-16817301	16815489	16817301	1813	1560	0.735538	1.40706e-10	7.92859e-09
AT1G59620	AT1G59620	CW9	Disease resistance protein (CC-NBS-LRR class) family	-	1:21902284-21905685	21902284	21905685	3402	2808	0.734887	1.18365e-10	6.76722e-09
AT3G46110	AT3G46110	AT3G46110	UPSTREAM OF FLC-like protein (DUF966)	-	3:16932112-16933726	16932112	16933726	1615	1435	0.734032	0.000267891	0.00357548
AT1G02340	AT1G02340	HFR1	basic helix-loop-helix (bHLH) DNA-binding superfamily protein	-	1:465718-467844	465718	467844	2127	1253	0.732824	1.33733e-08	5.54002e-07
AT2G01530	AT2G01530	MLP329	MLP-like protein 329	-	2:239705-240520	239705	240520	816	737	0.732685	1.94795e-05	0.000391855
AT1G74930	AT1G74930	ORA47	Integrase-type DNA-binding superfamily protein	-	1:28144132-28145049	28144132	28145049	918	918	0.728979	0.00309186	0.0248685
AT1G03090	AT1G03090	MCCA	methylcrotonyl-CoA carboxylase alpha chain	-	1:739679-744184	739679	744184	4506	2606	0.727942	8.52334e-14	7.06173e-12
AT1G75020	AT1G75020	LPAT4	lysophosphatidyl acyltransferase 4	-	1:28171018-28173436	28171018	28173436	2419	1970	0.726624	4.42511e-10	2.30171e-08
AT4G23130	AT4G23130	CRK5	cysteine-rich RLK (RECEPTOR-like protein kinase) 5	-	4:12117541-12120134	12117541	12120134	2594	2139	0.725981	0.00105978	0.0109035
AT1G33720	AT1G33720	CYP76C6	cytochrome P450, family 76, subfamily C, polypeptide 6	-	1:12220897-12224000	12220897	12224000	3104	1615	0.725787	0.00154616	0.0143893
AT4G28720	AT4G28720	YUC8	Flavin-binding monooxygenase family protein	-	4:14192583-14194256	14192583	14194256	1674	1674	0.725532	8.26302e-05	0.00134864
AT1G52827	AT1G52827	CDT1	cadmium tolerance 1	-	1:19671448-19671925	19671448	19671925	478	331	0.724761	0.000316803	0.00408874
AT2G18260	AT2G18260	SYP112	syntaxin of plants 112	-	2:7942153-7943388	7942153	7943388	1236	1141	0.722334	0.00299621	0.0242788
AT4G36500	AT4G36500	AT4G36500	hypothetical protein	-	4:17225912-17226610	17225912	17226610	699	699	0.722181	5.23871e-12	3.54438e-10
AT3G54500	AT3G54500	AT3G54500	agglutinin-like protein	-	3:20175370-20179027	20175370	20179027	3658	2769	0.720957	7.66042e-11	4.53891e-09
AT1G04240	AT1G04240	SHY2	AUX/IAA transcriptional regulator family protein	-	1:1128188-1129551	1128188	1129551	1364	1178	0.720812	4.59286e-08	1.72039e-06
AT1G50740	AT1G50740	AT1G50740	Transmembrane proteins 14C	-	1:18807672-18809004	18807672	18809004	1333	788	0.720565	3.19913e-10	1.70908e-08
AT2G02710	AT2G02710	PLPB	PAS/LOV protein B	-	2:758693-761013	758693	761013	2321	1724	0.720254	4.64438e-13	3.50624e-11
AT4G30440	AT4G30440	GAE1	UDP-D-glucuronate 4-epimerase 1	-	4:14881855-14883480	14881855	14883480	1626	1626	0.720242	1.4957e-20	2.73322e-18
AT5G40720	AT5G40720	AT5G40720	C3H4 type zinc finger protein (DUF23)	-	5:16297898-16300001	16297898	16300001	2104	2025	0.719871	3.71964e-05	0.000682913
AT3G14050	AT3G14050	RSH2	RELA/SPOT homolog 2	-	3:4650757-4653914	4650757	4653914	3158	2675	0.719502	3.86202e-12	2.65894e-10
AT2G19800	AT2G19800	MIOX2	myo-inositol oxygenase 2	-	2:8530896-8533508	8530896	8533508	2613	1318	0.718734	2.26526e-10	1.23035e-08
AT4G28405	AT4G28405	AT4G28405	Expressed protein	-	4:14050134-14050801	14050134	14050801	668	573	0.717897	0.00500394	0.0359449
AT1G59590	AT1G59590	ZCF37	ZCF37	-	1:21887752-21888792	21887752	21888792	1041	1041	0.717756	5.62068e-08	2.05807e-06
AT2G01520	AT2G01520	MLP328	MLP-like protein 328	-	2:235925-237147	235925	237147	1223	789	0.716648	2.2717e-05	0.000442856
AT4G25470	AT4G25470	CBF2	C-repeat/DRE binding factor 2	-	4:13015277-13016220	13015277	13016220	944	944	0.71578	0.00517315	0.0368625
AT1G75030	AT1G75030	TLP-3	thaumatin-like protein 3	-	1:28174378-28175383	28174378	28175383	1006	909	0.715452	0.00445192	0.0327619
AT5G25470	AT5G25470	AT5G25470	AP2/B3-like transcriptional factor family protein	-	5:8865651-8867685	8865651	8867685	2035	1246	0.714982	6.69834e-05	0.00112616
AT5G57660	AT5G57660	COL5	CONSTANS-like 5	-	5:23355464-23356989	23355464	23356989	1526	1437	0.714745	4.4173e-13	3.36076e-11
AT5G52570	AT5G52570	BETA-OHASE 2	beta-carotene hydroxylase 2	-	5:21334793-21337002	21334793	21337002	2210	1145	0.71234	1.34089e-08	5.54191e-07
AT1G68110	AT1G68110	AT1G68110	ENTH/ANTH/VHS superfamily protein	-	1:25524718-25526150	25524718	25526150	1433	1433	0.707529	1.71725e-05	0.000348675
AT2G32150	AT2G32150	AT2G32150	Haloacid dehalogenase-like hydrolase (HAD) superfamily protein	-	2:13659006-13660764	13659006	13660764	1759	1114	0.706845	2.18431e-14	1.9865e-12
AT3G49790	AT3G49790	AT3G49790	Carbohydrate-binding protein	-	3:18468051-18469763	18468051	18469763	1713	1713	0.705688	1.58425e-07	5.22258e-06
AT1G24530	AT1G24530	AT1G24530	Transducin/WD40 repeat-like superfamily protein	-	1:8693227-8694705	8693227	8694705	1479	1479	0.704259	3.18714e-07	9.80158e-06
AT5G48010	AT5G48010	THAS1	thalianol synthase 1	-	5:19456960-19461689	19456960	19461689	4730	2516	0.703617	4.70707e-10	2.43795e-08
AT1G72930	AT1G72930	TIR	toll/interleukin-1 receptor-like protein	-	1:27439452-27440464	27439452	27440464	1013	915	0.70175	2.14469e-17	2.89208e-15
AT5G62470	AT5G62470	MYB96	myb domain protein 96	-	5:25078991-25081101	25078991	25081101	2111	1749	0.701398	1.46494e-07	4.88804e-06
AT5G59450	AT5G59450	AT5G59450	GRAS family transcription factor	-	5:23974668-23976791	23974668	23976791	2124	2124	0.701228	3.02079e-14	2.67265e-12
AT1G69140	AT1G69140	AT1G69140	pseudogene of hypothetical protein	-	1:25991520-25991872	25991520	25991872	353	353	0.700317	1.47587e-07	4.90776e-06
AT2G15960	AT2G15960	AT2G15960	stress-induced protein	-	2:6947309-6947688	6947309	6947688	380	380	0.698529	7.0735e-07	2.04296e-05
AT3G51710	AT3G51710	AT3G51710	D-mannose binding lectin protein with Apple-like carbohydrate-binding domain-containing protein	-	3:19182484-19183996	19182484	19183996	1513	1431	0.697687	0.00219111	0.0189389
AT3G03820	AT3G03820	SAUR29	SAUR-like auxin-responsive protein family	-	3:976933-977223	976933	977223	291	291	0.697084	0.00246016	0.0207522
AT1G28190	AT1G28190	AT1G28190	hypothetical protein	-	1:9846884-9847923	9846884	9847923	1040	1040	0.696444	0.000139746	0.00208425
AT3G19850	AT3G19850	AT3G19850	Phototropic-responsive NPH3 family protein	-	3:6898181-6901255	6898181	6901255	3075	1965	0.695366	1.33676e-11	8.5979e-10
AT3G10985	AT3G10985	SAG20	senescence associated gene 20	-	3:3442528-3443445	3442528	3443445	918	918	0.694641	1.64913e-15	1.72435e-13
AT1G77890	AT1G77890	AT1G77890	DNA-directed RNA polymerase II protein	AT1G77910	1:29292123-29296160	29292123	29296160	4038	2275	0.694237	1.07742e-09	5.36051e-08
AT2G47060	AT2G47060	PTI1-4	Protein kinase superfamily protein	-	2:19332904-19335031	19332904	19335031	2128	1719	0.694183	2.80925e-13	2.16257e-11
AT5G66650	AT5G66650	AT5G66650	calcium uniporter (DUF607)	-	5:26603003-26604376	26603003	26604376	1374	1286	0.690975	7.96435e-07	2.27007e-05
AT4G33467	AT4G33467	AT4G33467	hypothetical protein	-	4:16101464-16102196	16101464	16102196	733	648	0.690376	0.00407457	0.0307251
AT5G44580	AT5G44580	AT5G44580	transmembrane protein	-	5:17979311-17980411	17979311	17980411	1101	543	0.689939	1.39486e-13	1.12701e-11
AT5G07100	AT5G07100	WRKY26	WRKY DNA-binding protein 26	-	5:2204248-2205811	2204248	2205811	1564	1380	0.689585	0.000209271	0.00294592
AT5G08790	AT5G08790	ATAF2	NAC (No Apical Meristem) domain transcriptional regulator superfamily protein	-	5:2858849-2860262	2858849	2860262	1414	1234	0.689087	3.9995e-17	5.28393e-15
AT2G36800	AT2G36800	DOGT1	don-glucosyltransferase 1	-	2:15423380-15425016	15423380	15425016	1637	1637	0.68829	2.19361e-12	1.5597e-10
AT2G23320	AT2G23320	WRKY15	WRKY DNA-binding protein 15	-	2:9924933-9926372	9924933	9926372	1440	1237	0.68758	4.58973e-12	3.13787e-10
AT5G56544	AT5G56544	AT5G56544	pseudogene of Arginyl-tRNA synthetase%2C class Ic	-	5:22894502-22895791	22894502	22895791	1290	605	0.686303	5.97984e-06	0.000138864
AT4G01010	AT4G01010	CNGC13	cyclic nucleotide-gated channel 13	-	4:434569-437242	434569	437242	2674	2091	0.685495	0.000765617	0.00835236
AT2G33815	AT2G33815	AT2G33815	Natural antisense transcript overlaps with AT2G33810	-	2:14305008-14306053	14305008	14306053	1046	951	0.685418	0.000129792	0.00196579
AT1G06160	AT1G06160	ORA59	octadecanoid-responsive AP2/ERF 59	-	1:1883004-1883934	1883004	1883934	931	931	0.684109	0.00632673	0.0427902
AT5G48850	AT5G48850	ATSDI1	Tetratricopeptide repeat (TPR)-like superfamily protein	-	5:19805437-19807759	19805437	19807759	2323	1120	0.683871	0.000238412	0.00327594
AT5G48490	AT5G48490	AT5G48490	Bifunctional inhibitor/lipid-transfer protein/seed storage 2S albumin superfamily protein	-	5:19647835-19648281	19647835	19648281	447	447	0.683033	9.68473e-13	7.07311e-11
AT2G33810	AT2G33810	SPL3	squamosa promoter binding protein-like 3	-	2:14305001-14306072	14305001	14306072	1072	981	0.68298	0.000144327	0.00214276
AT3G60150	AT3G60150	AT3G60150	NADH dehydrogenase ubiquinone 1 alpha subcomplex assembly factor-like protein (DUF498/DUF598)	-	3:22222105-22223512	22222105	22223512	1408	722	0.681687	0.000332494	0.00424853
AT4G33920	AT4G33920	AT4G33920	Protein phosphatase 2C family protein	-	4:16260663-16262981	16260663	16262981	2319	1634	0.681656	5.76189e-12	3.87156e-10
AT5G14545	AT5G14545	MIR398B	0	-	5:4691022-4691137	4691022	4691137	116	116	0.681607	4.72514e-06	0.000113363
AT5G26220	AT5G26220	AT5G26220	ChaC-like family protein	-	5:9162969-9164685	9162969	9164685	1717	932	0.681401	0.00199196	0.0175682
AT4G27450	AT4G27450	AT4G27450	aluminum induced protein with YGL and LRDR motifs	-	4:13727484-13728886	13727484	13728886	1403	1137	0.680625	1.15653e-07	3.91916e-06
AT5G56870	AT5G56870	BGAL4	beta-galactosidase 4	-	5:23004196-23008649	23004196	23008649	4454	2502	0.679935	4.25154e-06	0.000103913
AT3G05200	AT3G05200	ATL6	RING/U-box superfamily protein	-	3:1476982-1478730	1476982	1478730	1749	1749	0.679862	2.80709e-07	8.81012e-06
AT5G18130	AT5G18130	AT5G18130	transmembrane protein	-	5:5995479-5997498	5995479	5997498	2020	2020	0.679282	6.48622e-15	6.34125e-13
AT5G66790	AT5G66790	AT5G66790	Protein kinase superfamily protein	-	5:26665142-26667531	26665142	26667531	2390	2052	0.677599	2.14311e-08	8.58694e-07
AT3G10020	AT3G10020	AT3G10020	plant/protein	-	3:3091043-3091766	3091043	3091766	724	724	0.677447	4.78626e-12	3.26083e-10
AT4G23570	AT4G23570	SGT1A	phosphatase-like protein	-	4:12299823-12302719	12299823	12302719	2897	1474	0.677387	3.15975e-08	1.22584e-06
AT4G01330	AT4G01330	AT4G01330	Protein kinase superfamily protein	-	4:550349-553016	550349	553016	2668	1986	0.676258	8.16828e-19	1.21919e-16
AT5G24590	AT5G24590	TIP	TCV-interacting protein	-	5:8416662-8418933	8416662	8418933	2272	1824	0.675708	8.38799e-16	9.48037e-14
AT4G23060	AT4G23060	IQD22	IQ-domain 22	-	4:12087203-12090575	12087203	12090575	3373	1702	0.675388	9.03897e-08	3.12953e-06
AT1G06570	AT1G06570	PDS1	4-hydroxyphenylpyruvate dioxygenase	-	1:2011885-2013545	2011885	2013545	1661	1554	0.67511	6.44587e-14	5.43259e-12
AT1G20510	AT1G20510	OPCL1	OPC-8:0 CoA ligase1	-	1:7103454-7105881	7103454	7105881	2428	1932	0.674435	1.63259e-08	6.63661e-07
AT1G16110	AT1G16110	WAKL6	wall associated kinase-like 6	-	1:5518373-5520891	5518373	5520891	2519	2358	0.674176	0.000178422	0.00258613
AT1G62510	AT1G62510	AT1G62510	Bifunctional inhibitor/lipid-transfer protein/seed storage 2S albumin superfamily protein	-	1:23136369-23137191	23136369	23137191	823	823	0.674097	8.54199e-10	4.30468e-08
AT5G60800	AT5G60800	AT5G60800	Heavy metal transport/detoxification superfamily protein	-	5:24460783-24462541	24460783	24462541	1759	1258	0.672354	9.4439e-07	2.62296e-05
AT3G45070	AT3G45070	AT3G45070	P-loop containing nucleoside triphosphate hydrolases superfamily protein	-	3:16486283-16487349	16486283	16487349	1067	1067	0.67222	0.00102919	0.0106531
AT1G21250	AT1G21250	WAK1	cell wall-associated kinase	-	1:7439266-7442113	7439266	7442113	2848	2675	0.672058	6.37329e-05	0.00107893
AT4G19520	AT4G19520	AT4G19520	disease resistance protein (TIR-NBS-LRR class) family	-	4:10639269-10647079	10639269	10647079	7811	5463	0.671389	2.24184e-13	1.77446e-11
AT5G10380	AT5G10380	RING1	RING/U-box superfamily protein	-	5:3267635-3268813	3267635	3268813	1179	1179	0.671048	0.000501638	0.00601381
AT1G29690	AT1G29690	CAD1	MAC/Perforin domain-containing protein	-	1:10379020-10382123	10379020	10382123	3104	2238	0.670987	5.45724e-09	2.42512e-07
AT5G06870	AT5G06870	PGIP2	polygalacturonase inhibiting protein 2	-	5:2133918-2135166	2133918	2135166	1249	1166	0.669859	2.54476e-06	6.49578e-05
AT4G26070	AT4G26070	MEK1	MAP kinase/ ERK kinase 1	-	4:13217649-13219933	13217649	13219933	2285	1627	0.667825	3.80797e-09	1.76022e-07
AT4G16870	AT4G16870	AT4G16870	transposable_element_gene	-	4:9483955-9488397	9483955	9488397	4443	4443	0.66731	5.73757e-14	4.87768e-12
AT4G33560	AT4G33560	AT4G33560	Wound-responsive family protein	-	4:16135400-16135914	16135400	16135914	515	515	0.665084	0.00127275	0.0124575
AT5G58430	AT5G58430	EXO70B1	exocyst subunit exo70 family protein B1	-	5:23621183-23623444	23621183	23623444	2262	2262	0.664783	6.93832e-13	5.15836e-11
AT1G73830	AT1G73830	BEE3	BR enhanced expression 3	-	1:27759973-27761588	27759973	27761588	1616	1082	0.661307	7.06139e-06	0.000160735
AT2G30250	AT2G30250	WRKY25	WRKY DNA-binding protein 25	-	2:12903236-12905198	12903236	12905198	1963	1608	0.659035	1.14823e-05	0.000243772
AT4G13830	AT4G13830	J20	DNAJ-like 20	-	4:8011424-8012780	8011424	8012780	1357	1084	0.658984	8.64584e-13	6.35534e-11
AT5G57630	AT5G57630	CIPK21	CBL-interacting protein kinase 21	-	5:23340847-23343258	23340847	23343258	2412	1611	0.658504	3.0962e-12	2.16214e-10
AT1G50040	AT1G50040	AT1G50040	formin-like protein, putative (DUF1005)	-	1:18542130-18543948	18542130	18543948	1819	1614	0.656693	0.00591287	0.0407954
AT5G47910	AT5G47910	RBOHD	respiratory burst oxidase homologue D	-	5:19397443-19402061	19397443	19402061	4619	3201	0.656525	7.09302e-10	3.60233e-08
AT5G44660	AT5G44660	AT5G44660	hypothetical protein	-	5:18015771-18017177	18015771	18017177	1407	1407	0.65573	6.35631e-10	3.25353e-08
AT4G17900	AT4G17900	AT4G17900	PLATZ transcription factor family protein	-	4:9945870-9948078	9945870	9948078	2209	1241	0.654785	4.97028e-12	3.37444e-10
AT5G14120	AT5G14120	AT5G14120	Major facilitator superfamily protein	-	5:4555949-4558710	4555949	4558710	2762	2362	0.654655	4.40517e-10	2.30171e-08
AT3G12320	AT3G12320	AT3G12320	hypothetical protein	-	3:3923735-3925465	3923735	3925465	1731	1218	0.653486	8.03131e-06	0.000178857
AT4G29740	AT4G29740	CKX4	cytokinin oxidase 4	-	4:14566265-14569332	14566265	14569332	3068	1951	0.65193	0.00410234	0.0308868
AT1G51390	AT1G51390	NFU5	NFU domain protein 5	-	1:19050344-19052094	19050344	19052094	1751	1252	0.651603	5.72013e-08	2.08667e-06
AT1G71030	AT1G71030	MYBL2	MYB-like 2	-	1:26795123-26796364	26795123	26796364	1242	986	0.65114	6.1214e-09	2.68896e-07
AT2G43290	AT2G43290	MSS3	Calcium-binding EF-hand family protein	-	2:17991052-17992047	17991052	17992047	996	996	0.650816	3.52903e-15	3.55686e-13
AT1G15125	AT1G15125	AT1G15125	S-adenosyl-L-methionine-dependent methyltransferases superfamily protein	-	1:5204625-5205912	5204625	5205912	1288	1056	0.650182	3.64113e-06	9.02345e-05
AT5G45110	AT5G45110	NPR3	NPR1-like protein 3	-	5:18228910-18231522	18228910	18231522	2613	2358	0.649986	4.97623e-15	4.912e-13
AT5G01100	AT5G01100	FRB1	O-fucosyltransferase family protein	-	5:34596-37948	34596	37948	3353	2364	0.646936	0.00255004	0.0213629
AT5G47370	AT5G47370	HAT2	Homeobox-leucine zipper protein 4 (HB-4) / HD-ZIP protein	-	5:19216312-19217909	19216312	19217909	1598	1284	0.646766	1.97873e-10	1.0868e-08
AT1G59910	AT1G59910	AT1G59910	Actin-binding FH2 (formin homology 2) family protein	-	1:22053951-22057052	22053951	22057052	3102	3006	0.645554	8.37279e-11	4.90159e-09
AT1G14370	AT1G14370	APK2A	protein kinase 2A	-	1:4915576-4918138	4915576	4918138	2563	1743	0.645038	9.42518e-09	3.99763e-07
AT4G35810	AT4G35810	AT4G35810	2-oxoglutarate (2OG) and Fe(II)-dependent oxygenase superfamily protein	-	4:16968921-16970358	16968921	16970358	1438	873	0.644058	0.00257421	0.0215009
AT1G67470	AT1G67470	AT1G67470	Protein kinase superfamily protein	-	1:25272182-25273576	25272182	25273576	1395	1395	0.643234	9.26646e-06	0.000202218
AT3G52800	AT3G52800	AT3G52800	A20/AN1-like zinc finger family protein	-	3:19569311-19570682	19569311	19570682	1372	1129	0.641828	3.23672e-14	2.85079e-12
AT3G62070	AT3G62070	AT3G62070	hypothetical protein	-	3:22983138-22984513	22983138	22984513	1376	1290	0.640896	1.95843e-05	0.000392348
AT4G17245	AT4G17245	AT4G17245	RING/U-box superfamily protein	-	4:9669365-9670005	9669365	9670005	641	641	0.640895	4.40738e-06	0.000107186
AT1G67910	AT1G67910	AT1G67910	hypothetical protein	-	1:25471288-25472440	25471288	25472440	1153	1153	0.640337	5.47527e-08	2.00859e-06
AT5G39030	AT5G39030	AT5G39030	Protein kinase superfamily protein	-	5:15620066-15622486	15620066	15622486	2421	2421	0.639768	7.16817e-06	0.000162409
AT3G16510	AT3G16510	AT3G16510	Calcium-dependent lipid-binding (CaLB domain) family protein	-	3:5616992-5618294	5616992	5618294	1303	1303	0.63843	0.000309131	0.0040109
AT4G18880	AT4G18880	HSF A4A	heat shock transcription factor A4A	-	4:10347582-10349562	10347582	10349562	1981	1904	0.638331	6.61415e-08	2.37296e-06
AT1G23050	AT1G23050	AT1G23050	hydroxyproline-rich glycoprotein family protein	-	1:8168443-8169267	8168443	8169267	825	825	0.637806	0.000323113	0.00414828
AT1G23052	AT1G23052	AT1G23052	0	-	1:8168443-8169267	8168443	8169267	825	825	0.637806	0.000323113	0.00414828
AT1G51270	AT1G51270	AT1G51270	vesicle-associated protein 1-4	-	1:19007510-19011272	19007510	19011272	3763	2471	0.637648	0.000294781	0.00386058
AT2G41410	AT2G41410	AT2G41410	Calcium-binding EF-hand family protein	-	2:17261728-17262884	17261728	17262884	1157	1157	0.635276	1.67751e-15	1.7447e-13
AT3G60420	AT3G60420	AT3G60420	phosphoglycerate mutase family protein	-	3:22334424-22337617	22334424	22337617	3194	2076	0.634695	0.00019999	0.0028366
AT5G47070	AT5G47070	AT5G47070	Protein kinase superfamily protein	-	5:19118543-19120909	19118543	19120909	2367	1754	0.633704	3.91314e-05	0.000715454
AT1G04770	AT1G04770	AT1G04770	Tetratricopeptide repeat (TPR)-like superfamily protein	-	1:1336371-1337849	1336371	1337849	1479	1187	0.6337	5.0107e-08	1.86335e-06
AT3G02380	AT3G02380	COL2	CONSTANS-like 2	-	3:487236-488693	487236	488693	1458	1315	0.633402	2.2348e-07	7.17522e-06
AT5G41750	AT5G41750	AT5G41750	Disease resistance protein (TIR-NBS-LRR class) family	-	5:16693909-16698943	16693909	16698943	5035	4490	0.632497	8.13008e-05	0.00132916
AT1G25550	AT1G25550	AT1G25550	myb-like transcription factor family protein	-	1:8976434-8978093	8976434	8978093	1660	1396	0.631896	6.58781e-16	7.62198e-14
AT5G41080	AT5G41080	GDPD2	PLC-like phosphodiesterases superfamily protein	-	5:16441744-16443985	16441744	16443985	2242	1472	0.631097	1.30683e-10	7.40648e-09
AT4G08850	AT4G08850	AT4G08850	Leucine-rich repeat receptor-like protein kinase family protein	-	4:5636489-5640636	5636489	5640636	4148	3793	0.63104	2.0153e-09	9.65814e-08
AT4G01950	AT4G01950	GPAT3	glycerol-3-phosphate acyltransferase 3	-	4:844409-846787	844409	846787	2379	1828	0.630943	3.85974e-15	3.87023e-13
AT1G77390	AT1G77390	CYCA1	0	-	1:29081904-29084285	29081904	29084285	2382	1477	0.630759	0.00340638	0.026846
AT3G17860	AT3G17860	JAZ3	jasmonate-zim-domain protein 3	-	3:6119767-6123019	6119767	6123019	3253	1802	0.630628	1.23368e-09	6.07609e-08
AT3G15510	AT3G15510	NAC2	NAC domain containing protein 2	-	3:5243510-5245382	5243510	5245382	1873	1626	0.630332	1.07454e-07	3.6796e-06
AT2G41640	AT2G41640	AT2G41640	Glycosyltransferase family 61 protein	-	2:17360486-17363788	17360486	17363788	3303	2713	0.630019	4.84102e-09	2.17102e-07
AT5G46240	AT5G46240	KAT1	1	-	5:18743566-18746730	18743566	18746730	3165	2289	0.629807	1.88922e-12	1.35311e-10
AT2G15880	AT2G15880	AT2G15880	Leucine-rich repeat (LRR) family protein	-	2:6918039-6920319	6918039	6920319	2281	2184	0.629374	0.000125929	0.00191171
AT5G46900	AT5G46900	AT5G46900	Bifunctional inhibitor/lipid-transfer protein/seed storage 2S albumin superfamily protein	-	5:19039701-19040402	19039701	19040402	702	702	0.629073	0.00479609	0.0347449
AT1G03920	AT1G03920	AT1G03920	Protein kinase family protein	-	1:1001321-1004383	1001321	1004383	3063	2005	0.6285	0.00180677	0.016329
AT2G44140	AT2G44140	AT2G44140	Peptidase family C54 protein	-	2:18253497-18258035	18253497	18258035	4539	3225	0.628308	1.08328e-15	1.18585e-13
AT1G12780	AT1G12780	UGE1	UDP-D-glucose/UDP-D-galactose 4-epimerase 1	-	1:4355926-4358328	4355926	4358328	2403	1462	0.62811	4.6656e-07	1.40565e-05
AT1G10570	AT1G10570	OTS2	Cysteine proteinases superfamily protein	-	1:3487584-3491277	3487584	3491277	3694	1946	0.627508	1.58814e-09	7.72459e-08
AT5G22270	AT5G22270	AT5G22270	hypothetical protein	-	5:7372233-7373102	7372233	7373102	870	646	0.625002	0.0002008	0.00283997
AT4G39830	AT4G39830	AT4G39830	Cupredoxin superfamily protein	-	4:18478929-18481343	18478929	18481343	2415	2082	0.624852	0.00237481	0.0201802
AT2G22500	AT2G22500	UCP5	uncoupling protein 5	-	2:9563224-9564751	9563224	9564751	1528	1528	0.624833	8.80388e-09	3.74222e-07
AT3G61460	AT3G61460	BRH1	brassinosteroid-responsive RING-H2	-	3:22741511-22742284	22741511	22742284	774	774	0.623502	1.17022e-10	6.71007e-09
AT3G62500	AT3G62500	AT3G62500	F-box protein RMF	-	3:23120423-23122222	23120423	23122222	1800	1125	0.622596	0.000682993	0.00766182
AT1G13448	AT1G13448	AT1G13448	Natural antisense transcript overlaps with AT1G13450	-	1:4612243-4612929	4612243	4612929	687	592	0.622244	0.0046605	0.0339898
AT3G27690	AT3G27690	LHCB2.3	photosystem II light harvesting complex protein 2.3	-	3:10255947-10257011	10255947	10257011	1065	946	0.621822	2.13789e-15	2.1886e-13
AT5G22580	AT5G22580	AT5G22580	Stress responsive A/B Barrel Domain-containing protein	-	5:7502674-7503449	7502674	7503449	776	683	0.621112	1.69005e-07	5.53526e-06
AT5G61560	AT5G61560	AT5G61560	U-box domain-containing protein kinase family protein	-	5:24752850-24756718	24752850	24756718	3869	2919	0.62111	7.08476e-05	0.00117997
AT3G19580	AT3G19580	ZF2	zinc-finger protein 2	-	3:6803072-6804233	6803072	6804233	1162	1162	0.620588	2.41485e-05	0.000467965
AT5G15870	AT5G15870	AT5G15870	glycosyl hydrolase family 81 protein	-	5:5182641-5184878	5182641	5184878	2238	2238	0.618187	2.74181e-08	1.07436e-06
AT1G69900	AT1G69900	AT1G69900	Actin cross-linking protein	-	1:26326381-26327831	26326381	26327831	1451	1348	0.617535	0.000401832	0.00496713
AT5G23810	AT5G23810	AAP7	amino acid permease 7	-	5:8028378-8030816	8028378	8030816	2439	1688	0.616791	0.00170016	0.0155925
AT1G74330	AT1G74330	AT1G74330	Protein kinase superfamily protein	-	1:27943462-27947109	27943462	27947109	3648	2193	0.615832	9.34278e-07	2.60227e-05
AT5G05850	AT5G05850	PIRL1	plant intracellular ras group-related LRR 1	-	5:1762405-1764678	1762405	1764678	2274	1876	0.615735	2.2494e-05	0.00043965
AT2G34510	AT2G34510	AT2G34510	choice-of-anchor C domain protein, putative (Protein of unknown function, DUF642)	-	2:14543997-14546879	14543997	14546879	2883	1470	0.615339	1.17921e-14	1.09795e-12
AT1G10140	AT1G10140	AT1G10140	Uncharacterized conserved protein UCP031279	-	1:3322802-3323548	3322802	3323548	747	747	0.614762	0.000229861	0.00318293
AT1G01060	AT1G01060	LHY	Homeodomain-like superfamily protein	-	1:33379-37871	33379	37871	4493	3234	0.613309	7.51796e-09	3.23074e-07
AT1G13650	AT1G13650	AT1G13650	hypothetical protein	-	1:4680432-4682196	4680432	4682196	1765	1293	0.611743	0.000216774	0.00303189
AT2G24160	AT2G24160	AT2G24160	pseudogene of receptor like protein 37	-	2:10268008-10270612	10268008	10270612	2605	2605	0.610676	0.000112041	0.00173592
AT2G39510	AT2G39510	UMAMIT14	nodulin MtN21 /EamA-like transporter family protein	-	2:16491143-16493151	16491143	16493151	2009	1406	0.607313	0.000293168	0.00384461
AT5G02760	AT5G02760	AT5G02760	Protein phosphatase 2C family protein	-	5:625254-627124	625254	627124	1871	1543	0.607148	8.72833e-09	3.71819e-07
AT3G45260	AT3G45260	AT3G45260	C2H2-like zinc finger protein	-	3:16596381-16598698	16596381	16598698	2318	1885	0.606605	8.36782e-11	4.90159e-09
AT3G01290	AT3G01290	HIR2	SPFH/Band 7/PHB domain-containing membrane-associated protein family	-	3:88054-89422	88054	89422	1369	1122	0.605881	2.00564e-09	9.63544e-08
AT4G16008	AT4G16008	AT4G16008	hypothetical protein	-	4:9067830-9068512	9067830	9068512	683	683	0.603631	1.80464e-05	0.00036566
AT4G22690	AT4G22690	CYP706A1	cytochrome P450, family 706, subfamily A, polypeptide 1	-	4:11929359-11931693	11929359	11931693	2335	2335	0.603579	2.86408e-09	1.34296e-07
AT1G68670	AT1G68670	AT1G68670	myb-like transcription factor family protein	-	1:25782029-25784076	25782029	25784076	2048	1583	0.601912	5.92823e-17	7.47837e-15
AT2G39660	AT2G39660	BIK1	botrytis-induced kinase1	-	2:16531688-16533931	16531688	16533931	2244	1773	0.600239	6.00543e-10	3.082e-08
AT5G66580	AT5G66580	AT5G66580	hypothetical protein	-	5:26572631-26573408	26572631	26573408	778	778	0.600002	0.000112573	0.00174003
AT4G25940	AT4G25940	AT4G25940	ENTH/ANTH/VHS superfamily protein	-	4:13169641-13172881	13169641	13172881	3241	2138	0.599171	3.18369e-07	9.80158e-06
AT2G20170	AT2G20170	AT2G20170	NEP-interacting protein, putative (DUF239)	-	2:8701013-8704357	8701013	8704357	3345	1630	0.599086	3.93511e-06	9.7028e-05
AT5G07820	AT5G07820	AT5G07820	Plant calmodulin-binding protein-like protein	-	5:2498749-2501209	2498749	2501209	2461	2063	0.598339	1.04548e-06	2.86307e-05
AT3G45730	AT3G45730	AT3G45730	hypothetical protein	-	3:16789980-16790582	16789980	16790582	603	603	0.598327	0.000543885	0.00641024
AT1G46480	AT1G46480	WOX4	WUSCHEL related homeobox 4	-	1:17236678-17238053	17236678	17238053	1376	1081	0.596603	0.00427377	0.03181
AT3G25600	AT3G25600	AT3G25600	Calcium-binding EF-hand family protein	-	3:9307254-9307967	9307254	9307967	714	714	0.596531	1.42682e-05	0.000295849
AT1G13245	AT1G13245	RTFL17	ROTUNDIFOLIA like 17	-	1:4525486-4526064	4525486	4526064	579	579	0.595509	1.97717e-06	5.15463e-05
AT1G67900	AT1G67900	AT1G67900	Phototropic-responsive NPH3 family protein	-	1:25464726-25470017	25464726	25470017	5292	2713	0.595336	2.25063e-13	1.77446e-11
AT1G34340	AT1G34340	AT1G34340	alpha/beta-Hydrolases superfamily protein	-	1:12530827-12534162	12530827	12534162	3336	1833	0.593959	3.40018e-11	2.09068e-09
AT4G20830	AT4G20830	AT4G20830	FAD-binding Berberine family protein	-	4:11155453-11157806	11155453	11157806	2354	2200	0.592204	6.2437e-11	3.74488e-09
AT2G43820	AT2G43820	UGT74F2	UDP-glucosyltransferase 74F2	-	2:18152227-18153908	18152227	18153908	1682	1595	0.592082	7.69017e-15	7.40719e-13
AT5G06530	AT5G06530	ABCG22	ABC-2 type transporter family protein	-	5:1989747-1994912	1989747	1994912	5166	2970	0.591922	1.58657e-07	5.22258e-06
AT1G65845	AT1G65845	AT1G65845	transmembrane protein	-	1:24493174-24493798	24493174	24493798	625	489	0.59162	1.87159e-05	0.00037766
AT4G11300	AT4G11300	AT4G11300	ROH1, putative (DUF793)	-	4:6872151-6873541	6872151	6873541	1391	1391	0.591598	8.66366e-05	0.00140581
AT1G70940	AT1G70940	PIN3	Auxin efflux carrier family protein	-	1:26743054-26746395	26743054	26746395	3342	2563	0.591567	8.91384e-14	7.32321e-12
AT3G22142	AT3G22142	AT3G22142	Bifunctional inhibitor/lipid-transfer protein/seed storage 2S albumin superfamily protein	-	3:7803604-7808046	7803604	7808046	4443	4443	0.590621	1.40641e-05	0.000292548
AT2G25900	AT2G25900	ATCTH	Zinc finger C-x8-C-x5-C-x3-H type family protein	-	2:11041331-11043209	11041331	11043209	1879	1787	0.59047	1.23575e-10	7.04448e-09
AT5G06310	AT5G06310	AtPOT1b	Nucleic acid-binding, OB-fold-like protein	-	5:1928391-1930951	1928391	1930951	2561	1598	0.590392	0.000551041	0.00647895
AT5G64660	AT5G64660	CMPG2	CYS, MET, PRO, and GLY protein 2	-	5:25841913-25843452	25841913	25843452	1540	1540	0.589862	0.000718397	0.00796756
AT1G28260	AT1G28260	AT1G28260	Telomerase activating protein Est1	-	1:9875600-9879267	9875600	9879267	3668	3266	0.589583	1.09234e-07	3.734e-06
AT3G15530	AT3G15530	AT3G15530	S-adenosyl-L-methionine-dependent methyltransferases superfamily protein	-	3:5252875-5254562	5252875	5254562	1688	1614	0.589219	1.56413e-09	7.62679e-08
AT4G12470	AT4G12470	AZI1	azelaic acid induced 1	-	4:7401109-7401907	7401109	7401907	799	799	0.588665	4.99111e-05	0.000881582
AT3G23980	AT3G23980	BLI	BLISTER	-	3:8662433-8667752	8662433	8667752	5320	2842	0.587979	1.03656e-13	8.48024e-12
AT5G44582	AT5G44582	AT5G44582	hypothetical protein	-	5:17980862-17981807	17980862	17981807	946	371	0.587119	0.00301904	0.0244133
AT5G07000	AT5G07000	ST2B	sulfotransferase 2B	-	5:2171403-2172939	2171403	2172939	1537	1537	0.586936	2.25075e-05	0.00043965
AT1G08500	AT1G08500	ENODL18	early nodulin-like protein 18	-	1:2689016-2690045	2689016	2690045	1030	945	0.586649	0.000301795	0.00394018
AT2G38830	AT2G38830	AT2G38830	Ubiquitin-conjugating enzyme/RWD-like protein	-	2:16225777-16226872	16225777	16226872	1096	1096	0.586581	0.00219192	0.0189389
AT4G12510	AT4G12510	AT4G12510	Bifunctional inhibitor/lipid-transfer protein/seed storage 2S albumin superfamily protein	-	4:7417236-7417803	7417236	7417803	568	568	0.585081	5.99618e-07	1.76838e-05
AT1G35612	AT1G35612	AT1G35612	transposable_element_gene	-	1:13145643-13146693	13145643	13146693	1051	1051	0.581487	5.32928e-08	1.9624e-06
AT1G09530	AT1G09530	PIF3	phytochrome interacting factor 3	-	1:3076582-3079539	3076582	3079539	2958	2017	0.581293	1.7465e-07	5.70105e-06
AT1G61890	AT1G61890	AT1G61890	MATE efflux family protein	-	1:22867770-22871280	22867770	22871280	3511	1956	0.580807	8.86596e-08	3.08463e-06
AT5G25440	AT5G25440	AT5G25440	Protein kinase superfamily protein	-	5:8854775-8856758	8854775	8856758	1984	1178	0.580719	0.000180334	0.00260306
AT5G43190	AT5G43190	AT5G43190	Galactose oxidase/kelch repeat superfamily protein	-	5:17340138-17341569	17340138	17341569	1432	1432	0.580194	6.60334e-08	2.37296e-06
AT3G01345	AT3G01345	AT3G01345	Expressed protein	-	3:129138-130749	129138	130749	1612	1612	-8.17658	1.21153e-15	1.3016e-13
AT4G08360	AT4G08360	AT4G08360	KOW domain-containing protein	-	4:5295933-5296978	5295933	5296978	1046	457	-4.93426	0.000638133	0.00726699
AT2G41260	AT2G41260	M17	glycine-rich protein / late embryogenesis abundant protein (M17)	-	2:17206510-17207698	17206510	17207698	1189	1080	-4.43566	2.01111e-15	2.06964e-13
AT1G29090	AT1G29090	AT1G29090	Cysteine proteinases superfamily protein	-	1:10162983-10164452	10162983	10164452	1470	1255	-3.95438	2.34611e-26	6.55337e-24
AT3G22120	AT3G22120	CWLP	cell wall-plasma membrane linker protein	-	3:7794957-7796310	7794957	7796310	1354	1354	-2.86807	6.09181e-42	4.76453e-39
AT5G23908	AT5G23908	AT5G23908	hypothetical protein	-	5:8068071-8068280	8068071	8068280	210	210	-2.82569	3.46032e-05	0.00064011
AT3G22121	AT3G22121	AT3G22121	Natural antisense transcript overlaps with AT3G22120	-	3:7795606-7796327	7795606	7796327	722	698	-2.80797	2.10594e-43	1.87171e-40
AT4G27860	AT4G27860	MEB1	vacuolar iron transporter (VIT) family protein	-	4:13873708-13876528	13873708	13876528	2821	2224	-2.79897	1.30125e-52	1.95718e-49
AT4G27852	AT4G27852	AT4G27852	Natural antisense transcript overlaps with AT4G27850 and AT4G27860	-	4:13872079-13873907	13872079	13873907	1829	1589	-2.77264	1.03659e-16	1.28281e-14
AT5G09570	AT5G09570	AT5G09570	Cox19-like CHCH family protein	-	5:2970669-2972181	2970669	2972181	1513	695	-2.66016	1.46032e-06	3.89545e-05
AT5G61412	AT5G61412	AT5G61412	hypothetical protein	-	5:24686755-24687042	24686755	24687042	288	288	-2.64167	2.94779e-06	7.4468e-05
AT3G30720	AT3G30720	QQS	qua-quine starch	-	3:12349047-12349832	12349047	12349832	786	586	-2.37437	1.08926e-14	1.01906e-12
AT2G35300	AT2G35300	LEA18	Late embryogenesis abundant protein, group 1 protein	-	2:14862901-14863387	14862901	14863387	487	487	-2.35851	4.84009e-20	8.15848e-18
AT1G48130	AT1G48130	PER1	1-cysteine peroxiredoxin 1	-	1:17780502-17781727	17780502	17781727	1226	986	-2.32498	6.41019e-05	0.00108424
AT2G25890	AT2G25890	AT2G25890	Oleosin family protein	-	2:11037380-11038126	11037380	11038126	747	747	-1.99318	7.50352e-10	3.80094e-08
AT3G17520	AT3G17520	AT3G17520	Late embryogenesis abundant protein (LEA) family protein	-	3:5999289-6000370	5999289	6000370	1082	1082	-1.96502	4.12459e-05	0.000746741
AT3G21370	AT3G21370	BGLU19	beta glucosidase 19	-	3:7524054-7527652	7524054	7527652	3599	1889	-1.92865	1.04696e-11	6.82372e-10
AT1G76190	AT1G76190	AT1G76190	SAUR-like auxin-responsive protein family	-	1:28592225-28592596	28592225	28592596	372	372	-1.8556	5.63006e-05	0.000971621
ATCG00520	ATCG00520	YCF4	unfolded protein binding protein	-	Pt:59772-60326	59772	60326	555	555	-1.83846	4.74733e-06	0.000113617
AT3G02480	AT3G02480	AT3G02480	Late embryogenesis abundant protein (LEA) family protein	-	3:512312-513027	512312	513027	716	449	-1.81777	1.39473e-17	1.90708e-15
AT3G53040	AT3G53040	AT3G53040	late embryogenesis abundant protein, putative / LEA protein	-	3:19664674-19666487	19664674	19666487	1814	1645	-1.75095	4.07951e-11	2.47723e-09
AT1G32560	AT1G32560	AtLEA4-1	Late embryogenesis abundant protein, group 1 protein	-	1:11774484-11775279	11774484	11775279	796	696	-1.7115	1.52846e-10	8.51453e-09
AT1G03790	AT1G03790	SOM	Zinc finger C-x8-C-x5-C-x3-H type family protein	-	1:954525-956097	954525	956097	1573	1573	-1.69664	5.25371e-05	0.000918256
AT4G04223	AT4G04223	AT4G04223	0	-	4:2036511-2037816	2036511	2037816	1306	565	-1.62521	9.69464e-13	7.07311e-11
AT1G64000	AT1G64000	WRKY56	WRKY DNA-binding protein 56	-	1:23747304-23749053	23747304	23749053	1750	888	-1.60403	0.000761886	0.00832664
AT2G04066	AT2G04066	AT2G04066	MATE efflux family protein	-	2:1352887-1353517	1352887	1353517	631	516	-1.5551	4.94526e-06	0.000117634
AT5G41471	AT5G41471	SNOR108	0	-	5:16598796-16598905	16598796	16598905	110	110	-1.45637	0.00498844	0.0358731
AT1G65680	AT1G65680	EXPB2	expansin B2	-	1:24427266-24428399	24427266	24428399	1134	822	-1.43301	0.00453779	0.0333061
AT3G41762	AT3G41762	AT3G41762	hypothetical protein	-	3:14195741-14196603	14195741	14196603	863	560	-1.41097	0.000277644	0.00368552
AT4G10414	AT4G10414	AT4G10414	pseudogene of TMPIT-like protein	-	4:6451317-6452716	6451317	6452716	1400	556	-1.38907	0.0047935	0.0347449
AT1G77960	AT1G77960	AT1G77960	repressor ROX1-like protein	-	1:29310057-29313571	29310057	29313571	3515	1673	-1.3591	3.84136e-05	0.000703937
ATMG00980	ATMG00980	RPSL2	Ribosomal protein S12/S23 family protein	-	Mt:260224-260601	260224	260601	378	378	-1.34554	3.44094e-05	0.000637732
AT2G18550	AT2G18550	HB21	homeobox protein 21	-	2:8049663-8051213	8049663	8051213	1551	663	-1.34325	0.00466612	0.0340182
AT5G11190	AT5G11190	SHN2	Integrase-type DNA-binding superfamily protein	-	5:3564976-3566051	3564976	3566051	1076	570	-1.33005	3.92852e-05	0.000715979
ATCG00940	ATCG00940	TRNA.1	tRNA-Ala	-	Pt:103665-104538	103665	104538	874	73	-1.32857	5.10978e-08	1.88869e-06
ATCG01190	ATCG01190	TRNA.2	tRNA-Ala	-	Pt:134111-134984	134111	134984	874	73	-1.32857	5.10978e-08	1.88869e-06
AT5G50260	AT5G50260	CEP1	Cysteine proteinases superfamily protein	-	5:20455317-20457029	20455317	20457029	1713	1541	-1.3033	8.80501e-05	0.00142402
AT2G07675	AT2G07675	AT2G07675	Ribosomal protein S12/S23 family protein	-	2:3270410-3270787	3270410	3270787	378	378	-1.27419	0.00010121	0.00159465
AT3G22840	AT3G22840	ELIP1	Chlorophyll A-B binding family protein	-	3:8084447-8085560	8084447	8085560	1114	884	-1.26351	7.31324e-07	2.10288e-05
AT5G35110	AT5G35110	AT5G35110	hypothetical protein	-	5:13363937-13364275	13363937	13364275	339	339	-1.24168	0.00227589	0.0195007
AT3G21890	AT3G21890	BBX31	B-box type zinc finger family protein	-	3:7709113-7709733	7709113	7709733	621	621	-1.23135	0.000744027	0.0081822
AT1G52690	AT1G52690	LEA7	Late embryogenesis abundant protein (LEA) family protein	-	1:19619745-19621534	19619745	19621534	1790	883	-1.22433	7.6479e-07	2.18625e-05
AT5G17040	AT5G17040	AT5G17040	UDP-Glycosyltransferase superfamily protein	-	5:5605284-5606970	5605284	5606970	1687	1410	-1.1812	0.000211834	0.00297329
AT2G21640	AT2G21640	AT2G21640	marker for oxidative stress response protein	-	2:9254459-9255625	9254459	9255625	1167	536	-1.17901	1.34759e-07	4.53518e-06
ATCG00960	ATCG00960	RRN4.5S.1	0	-	Pt:107599-107701	107599	107701	103	103	-1.17852	0.00013579	0.00203612
ATCG01170	ATCG01170	RRN4.5S.2	0	-	Pt:130948-131050	130948	131050	103	103	-1.17852	0.00013579	0.00203612
AT3G61880	AT3G61880	CYP78A9	cytochrome p450 78a9	-	3:22905868-22907958	22905868	22907958	2091	1919	-1.16947	9.2637e-05	0.00148592
AT5G52300	AT5G52300	LTI65	CAP160 protein	-	5:21237056-21239529	21237056	21239529	2474	2134	-1.1559	5.12657e-11	3.0843e-09
AT4G25480	AT4G25480	DREB1A	dehydration response element B1A	-	4:13018214-13019121	13018214	13019121	908	908	-1.15577	5.32937e-05	0.000927918
AT3G44450	AT3G44450	AT3G44450	hypothetical protein	-	3:16074096-16074678	16074096	16074678	583	583	-1.13787	3.63513e-10	1.92623e-08
AT2G27420	AT2G27420	AT2G27420	Cysteine proteinases superfamily protein	-	2:11726144-11727614	11726144	11727614	1471	1309	-1.13604	3.09643e-06	7.77209e-05
AT3G06690	AT3G06690	AT3G06690	putative acyl-coenzyme A oxidase	-	3:2115426-2116825	2115426	2116825	1400	727	-1.13553	6.52879e-05	0.00110125
AT4G00600	AT4G00600	AT4G00600	Amino acid dehydrogenase family protein	-	4:255320-256610	255320	256610	1291	933	-1.13445	0.000173491	0.00252214
AT1G73260	AT1G73260	KTI1	kunitz trypsin inhibitor 1	-	1:27547274-27548190	27547274	27548190	917	917	-1.13416	4.99917e-15	4.912e-13
AT5G58750	AT5G58750	AT5G58750	NAD(P)-binding Rossmann-fold superfamily protein	-	5:23728788-23730122	23728788	23730122	1335	1335	-1.13097	6.20752e-06	0.000143301
AT5G27440	AT5G27440	AT5G27440	transmembrane protein	-	5:9689498-9690318	9689498	9690318	821	821	-1.12777	0.000377442	0.00470371
ATCG00010	ATCG00010	TRNH	tRNA-His	-	Pt:4-76	4	76	73	73	-1.11555	3.11721e-06	7.8142e-05
AT5G10140	AT5G10140	FLC	K-box region and MADS-box transcription factor family protein	-	5:3173497-3179448	3173497	3179448	5952	1065	-1.11273	4.26189e-13	3.25518e-11
AT1G01910	AT1G01910	AT1G01910	P-loop containing nucleoside triphosphate hydrolases superfamily protein	-	1:313101-315902	313101	315902	2802	1635	-1.11164	1.27835e-41	9.61369e-39
AT1G50050	AT1G50050	AT1G50050	CAP (Cysteine-rich secretory proteins, Antigen 5, and Pathogenesis-related 1 protein) superfamily protein	-	1:18546165-18549046	18546165	18549046	2882	681	-1.11102	0.000484233	0.0058518
AT3G02980	AT3G02980	MCC1	MEIOTIC CONTROL OF CROSSOVERS1	-	3:670897-672215	670897	672215	1319	744	-1.1021	0.000113511	0.00175272
AT5G06760	AT5G06760	LEA4-5	Late Embryogenesis Abundant 4-5	-	5:2089492-2090430	2089492	2090430	939	856	-1.07537	0.000250961	0.00341004
AT4G37685	AT4G37685	AT4G37685	hypothetical protein	-	4:17705049-17706089	17705049	17706089	1041	492	-1.07438	0.00223023	0.0191788
AT2G27390	AT2G27390	AT2G27390	proline-rich family protein	-	2:11720484-11720888	11720484	11720888	405	405	-1.04975	0.000182758	0.00262562
AT1G52270	AT1G52270	AT1G52270	hypothetical protein	-	1:19463678-19464355	19463678	19464355	678	678	-1.00857	6.34624e-05	0.00107715
ATMG00370	ATMG00370	ORF199	Ycf1 protein	-	Mt:104954-105553	104954	105553	600	600	-0.990073	0.000264985	0.00355124
ATCG00350	ATCG00350	PSAA	Photosystem I, PsaA/PsaB protein	-	Pt:39605-41857	39605	41857	2253	2253	-0.986929	7.33535e-05	0.00121652
ATCG01210	ATCG01210	RRN16S.2	0	-	Pt:136147-137637	136147	137637	1491	1491	-0.979618	1.86742e-14	1.71425e-12
ATCG00920	ATCG00920	RRN16S.1	0	-	Pt:101012-102502	101012	102502	1491	1491	-0.97948	1.8269e-14	1.68497e-12
AT5G43580	AT5G43580	UPI	Serine protease inhibitor, potato inhibitor I-type family protein	-	5:17507883-17508668	17507883	17508668	786	515	-0.974482	2.26255e-08	8.99178e-07
AT3G19840	AT3G19840	PRP40C	pre-mRNA-processing protein 40C	-	3:6891086-6897356	6891086	6897356	6271	2779	-0.970528	4.85423e-17	6.24439e-15
AT5G45850	AT5G45850	AT5G45850	hypothetical protein (DUF688)	-	5:18599759-18601570	18599759	18601570	1812	1712	-0.961008	0.000633775	0.00722999
AT2G27389	AT2G27389	AT2G27389	hypothetical protein	-	2:11720294-11721081	11720294	11721081	788	788	-0.958847	0.000547671	0.00644428
AT2G01021	AT2G01021	AT2G01021	hypothetical protein	-	2:6571-6672	6571	6672	102	102	-0.9456	1.72629e-15	1.78593e-13
ATCG00930	ATCG00930	TRNI.2	tRNA-Ile	-	Pt:102801-103601	102801	103601	801	72	-0.942572	1.34449e-05	0.000280563
ATCG01200	ATCG01200	TRNI.3	tRNA-Ile	-	Pt:135048-135848	135048	135848	801	72	-0.942572	1.34449e-05	0.000280563
ATCG00340	ATCG00340	PSAB	Photosystem I, PsaA/PsaB protein	-	Pt:37375-39579	37375	39579	2205	2205	-0.941308	2.98974e-05	0.000566457
ATCG00160	ATCG00160	RPS2	ribosomal protein S2	-	Pt:15013-15723	15013	15723	711	711	-0.940651	0.000758226	0.00829702
ATMG00090	ATMG00090	RPS3	structural constituent of ribosome	ATMG00080	Mt:25482-28733	25482	28733	3252	1671	-0.939694	0.000398627	0.00493627
ATCG00040	ATCG00040	MATK	maturase K	-	Pt:2056-3636	2056	3636	1581	1581	-0.930902	1.52312e-05	0.000312772
AT5G60880	AT5G60880	BASL	breaking of asymmetry in the stomatal lineage	-	5:24488289-24489778	24488289	24489778	1490	1211	-0.920774	0.000607944	0.00702549
AT1G47400	AT1G47400	AT1G47400	hypothetical protein	-	1:17385717-17386186	17385717	17386186	470	470	-0.916731	7.59099e-05	0.00124988
AT1G16830	AT1G16830	AT1G16830	Pentatricopeptide repeat (PPR) superfamily protein	-	1:5760772-5762619	5760772	5762619	1848	1848	-0.916301	0.00027586	0.00366682
AT4G21065	AT4G21065	AT4G21065	Tetratricopeptide repeat (TPR)-like superfamily protein	-	4:11245954-11247807	11245954	11247807	1854	1854	-0.908295	0.000737194	0.00812076
AT5G02080	AT5G02080	AT5G02080	phosphopantothenate-cysteine ligase-like protein	-	5:409811-411557	409811	411557	1747	813	-0.904867	0.000182064	0.0026195
AT1G11600	AT1G11600	CYP77B1	cytochrome P450, family 77, subfamily B, polypeptide 1	-	1:3902012-3903782	3902012	3903782	1771	1771	-0.891532	4.63513e-24	1.07894e-21
ATMG00020	ATMG00020	RRN26	0	-	Mt:8848-11415	8848	11415	2568	2568	-0.890146	1.37492e-16	1.6698e-14
AT3G52790	AT3G52790	AT3G52790	peptidoglycan-binding LysM domain-containing protein	-	3:19565867-19566354	19565867	19566354	488	488	-0.888975	0.000871162	0.0093336
AT3G11600	AT3G11600	AT3G11600	E3 ubiquitin-protein ligase	-	3:3667229-3667979	3667229	3667979	751	751	-0.888253	9.59745e-10	4.81177e-08
AT3G06220	AT3G06220	AT3G06220	AP2/B3-like transcriptional factor family protein	-	3:1883616-1884953	1883616	1884953	1338	723	-0.865049	0.00730851	0.0477778
ATCG00330	ATCG00330	RPS14	chloroplast ribosomal protein S14	-	Pt:36938-37240	36938	37240	303	303	-0.860579	7.03172e-07	2.03691e-05
AT2G21210	AT2G21210	AT2G21210	SAUR-like auxin-responsive protein family	-	2:9085210-9085909	9085210	9085909	700	700	-0.859939	4.55062e-13	3.44877e-11
ATCG00470	ATCG00470	ATPE	ATP synthase epsilon chain	ATCG00480	Pt:52265-52663	52265	52663	399	399	-0.855958	0.00106235	0.0109097
AT2G43000	AT2G43000	NAC042	NAC domain containing protein 42	-	2:17880615-17882636	17880615	17882636	2022	882	-0.847018	0.00226055	0.0193862
AT1G80340	AT1G80340	GA3OX2	gibberellin 3-oxidase 2	-	1:30200693-30202200	30200693	30202200	1508	1083	-0.843533	0.00111303	0.0112762
ATCG01180	ATCG01180	RRN23S.2	0	-	Pt:131149-133958	131149	133958	2810	2810	-0.836581	4.61601e-17	5.97728e-15
ATCG00950	ATCG00950	RRN23S.1	0	-	Pt:104691-107500	104691	107500	2810	2810	-0.836484	4.59242e-17	5.97728e-15
AT2G43510	AT2G43510	TI1	trypsin inhibitor protein 1	-	2:18067172-18067802	18067172	18067802	631	491	-0.823188	2.31821e-05	0.000451024
AT3G41768	AT3G41768	AT3G41768	0	-	3:14197677-14199484	14197677	14199484	1808	1808	-0.819496	1.52489e-06	4.04562e-05
AT1G20070	AT1G20070	AT1G20070	hypothetical protein	-	1:6958010-6959123	6958010	6959123	1114	1114	-0.818451	5.40862e-07	1.60966e-05
AT1G53480	AT1G53480	MRD1	mto 1 responding down 1	-	1:19963047-19964712	19963047	19964712	1666	1250	-0.817878	7.49074e-12	4.93153e-10
ATMG01390	ATMG01390	RRN18	0	-	Mt:361350-363284	361350	363284	1935	1935	-0.817226	2.33262e-16	2.78107e-14
AT3G21720	AT3G21720	ICL	isocitrate lyase	-	3:7652487-7656011	7652487	7656011	3525	2171	-0.815601	4.37815e-14	3.82169e-12
AT5G05340	AT5G05340	PRX52	Peroxidase superfamily protein	-	5:1578951-1580875	1578951	1580875	1925	1222	-0.814393	0.00259114	0.0216101
AT1G10970	AT1G10970	ZIP4	zinc transporter	-	1:3665087-3667139	3665087	3667139	2053	1547	-0.813016	2.8067e-05	0.000534888
AT2G46670	AT2G46670	AT2G46670	CCT motif family protein	-	2:19164414-19165233	19164414	19165233	820	727	-0.806606	0.00440533	0.032468
AT4G19980	AT4G19980	AT4G19980	hypothetical protein	-	4:10828153-10828536	10828153	10828536	384	384	-0.80358	0.00351732	0.0275097
AT2G01010	AT2G01010	AT2G01010	0	-	2:3706-5513	3706	5513	1808	1808	-0.802342	1.14184e-05	0.000242677
AT3G60140	AT3G60140	DIN2	Glycosyl hydrolase superfamily protein	-	3:22216672-22220824	22216672	22220824	4153	1929	-0.798447	0.00110342	0.0112137
AT5G03860	AT5G03860	MLS	malate synthase	-	5:1032103-1034973	1032103	1034973	2871	1934	-0.795801	8.71499e-08	3.03751e-06
ATCG00480	ATCG00480	PB	ATP synthase subunit beta	ATCG00470	Pt:52660-54156	52660	54156	1497	1497	-0.792616	0.00159622	0.0147943
AT4G39670	AT4G39670	AT4G39670	Glycolipid transfer protein (GLTP) family protein	-	4:18410172-18411000	18410172	18411000	829	829	-0.791412	0.00172692	0.0157861
ATCG00490	ATCG00490	RBCL	ribulose-bisphosphate carboxylase	-	Pt:54958-56397	54958	56397	1440	1440	-0.791347	3.01774e-05	0.000571209
AT1G17950	AT1G17950	MYB52	myb domain protein 52	-	1:6177617-6179289	6177617	6179289	1673	1123	-0.784764	0.00467058	0.0340253
AT1G23205	AT1G23205	AT1G23205	Plant invertase/pectin methylesterase inhibitor superfamily protein	-	1:8233997-8234893	8233997	8234893	897	897	-0.783747	6.13346e-09	2.68896e-07
AT2G29260	AT2G29260	AT2G29260	NAD(P)-binding Rossmann-fold superfamily protein	-	2:12582519-12584101	12582519	12584101	1583	1120	-0.783237	0.00195342	0.0173299
AT2G42430	AT2G42430	LBD16	lateral organ boundaries-domain 16	-	2:17663444-17665295	17663444	17665295	1852	1104	-0.782807	0.00312069	0.025052
AT1G34380	AT1G34380	AT1G34380	5'-3' exonuclease family protein	-	1:12552655-12554358	12552655	12554358	1704	1400	-0.768818	1.04659e-07	3.59016e-06
AT4G03060	AT4G03060	AOP2	pseudogene of 2-oxoglutarate-dependent dioxygenase	-	4:1351980-1353854	1351980	1353854	1875	1267	-0.767803	1.95156e-05	0.000392177
AT1G20690	AT1G20690	AT1G20690	SWI-SNF-related chromatin binding protein	-	1:7174438-7176377	7174438	7176377	1940	1940	-0.767248	0.000737064	0.00812076
AT3G56210	AT3G56210	AT3G56210	ARM repeat superfamily protein	-	3:20852385-20855610	20852385	20855610	3226	1893	-0.764049	2.29505e-12	1.62591e-10
AT4G29110	AT4G29110	AT4G29110	cotton fiber protein	-	4:14348801-14349701	14348801	14349701	901	901	-0.761247	0.000223298	0.00310979
AT1G71740	AT1G71740	AT1G71740	nucleolar protein	-	1:26987245-26987637	26987245	26987637	393	393	-0.756814	0.000724984	0.00803151
AT3G56330	AT3G56330	AT3G56330	N2,N2-dimethylguanosine tRNA methyltransferase	-	3:20890250-20892002	20890250	20892002	1753	1371	-0.755809	1.91731e-05	0.000386486
AT4G36830	AT4G36830	HOS3-1	GNS1/SUR4 membrane protein family	-	4:17349436-17350480	17349436	17350480	1045	1045	-0.749615	0.00607137	0.0415663
AT2G44940	AT2G44940	AT2G44940	Integrase-type DNA-binding superfamily protein	-	2:18537257-18538418	18537257	18538418	1162	1162	-0.744445	3.92242e-05	0.000715979
AT5G24990	AT5G24990	AT5G24990	enhanced disease resistance-like protein (DUF1336)	-	5:8610537-8611694	8610537	8611694	1158	1158	-0.743699	0.000157295	0.00231247
AT1G20691	AT1G20691	AT1G20691	Natural antisense transcript overlaps with AT1G20690	-	1:7174584-7176453	7174584	7176453	1870	1870	-0.736189	0.00139509	0.0133185
AT3G23800	AT3G23800	SBP3	selenium-binding protein 3	-	3:8581654-8583835	8581654	8583835	2182	1621	-0.735863	0.000208241	0.00293564
AT1G47395	AT1G47395	AT1G47395	hypothetical protein	-	1:17383034-17383408	17383034	17383408	375	375	-0.735317	0.000192651	0.00274756
ATCG00300	ATCG00300	YCF9	YCF9	-	Pt:35751-35939	35751	35939	189	189	-0.735141	0.00416161	0.0312009
AT4G13420	AT4G13420	HAK5	high affinity K transporter 5	-	4:7796850-7802251	7796850	7802251	5402	2623	-0.729517	0.00504866	0.0362263
AT3G16490	AT3G16490	IQD26	IQ-domain 26	-	3:5603900-5605697	5603900	5605697	1798	1440	-0.729489	0.000293154	0.00384461
AT3G01660	AT3G01660	AT3G01660	S-adenosyl-L-methionine-dependent methyltransferases superfamily protein	-	3:245478-246508	245478	246508	1031	952	-0.729258	5.44576e-06	0.000127894
AT1G72800	AT1G72800	AT1G72800	RNA-binding (RRM/RBD/RNP motifs) family protein	-	1:27397216-27398500	27397216	27398500	1285	1285	-0.72886	0.00437033	0.0323074
AT1G06000	AT1G06000	AT1G06000	UDP-Glycosyltransferase superfamily protein	-	1:1820308-1821894	1820308	1821894	1587	1587	-0.726919	7.09092e-09	3.05394e-07
AT3G59840	AT3G59840	AT3G59840	allyl alcohol dehydrogenase-like protein	-	3:22105522-22106198	22105522	22106198	677	677	-0.720642	1.47326e-07	4.90743e-06
AT3G53235	AT3G53235	AT3G53235	hypothetical protein	-	3:19733838-19734695	19733838	19734695	858	345	-0.720402	0.00160582	0.0148527
AT5G45210	AT5G45210	AT5G45210	Disease resistance protein (TIR-NBS-LRR class) family	-	5:18295521-18298434	18295521	18298434	2914	2094	-0.718919	0.000574872	0.00671073
AT2G43840	AT2G43840	UGT74F1	UDP-glycosyltransferase 74 F1	-	2:18157638-18159231	18157638	18159231	1594	1462	-0.718627	0.000791044	0.0085834
AT3G11460	AT3G11460	AT3G11460	Pentatricopeptide repeat (PPR) superfamily protein	-	3:3608250-3610121	3608250	3610121	1872	1872	-0.714585	0.00471756	0.0343037
AT3G56980	AT3G56980	bHLH39	basic helix-loop-helix (bHLH) DNA-binding superfamily protein	-	3:21086546-21087494	21086546	21087494	949	843	-0.713742	0.000570768	0.00667478
AT4G36740	AT4G36740	HB40	homeobox protein 40	-	4:17314559-17316374	17314559	17316374	1816	801	-0.710759	0.00508866	0.0364054
AT2G32470	AT2G32470	AT2G32470	F-box associated ubiquitination effector family protein	-	2:13787172-13788894	13787172	13788894	1723	1723	-0.706403	6.81564e-07	1.98018e-05
AT2G19870	AT2G19870	AT2G19870	tRNA/rRNA methyltransferase (SpoU) family protein	-	2:8575878-8577947	8575878	8577947	2070	2070	-0.703803	1.19275e-12	8.63772e-11
AT2G15020	AT2G15020	AT2G15020	hypothetical protein	-	2:6491434-6493352	6491434	6493352	1919	1919	-0.702375	0.000279129	0.00370021
AT4G35985	AT4G35985	AT4G35985	Senescence/dehydration-associated protein-like protein	-	4:17032268-17033862	17032268	17033862	1595	1347	-0.70143	0.000793937	0.00860524
AT3G01440	AT3G01440	PnsL3	PsbQ-like 1	-	3:168435-169618	168435	169618	1184	917	-0.700975	1.14943e-09	5.67544e-08
AT3G24810	AT3G24810	ICK3	Cyclin-dependent kinase inhibitor family protein	-	3:9060896-9061998	9060896	9061998	1103	920	-0.700398	0.00136983	0.0131361
AT2G32290	AT2G32290	BAM6	beta-amylase 6	-	2:13714547-13716929	13714547	13716929	2383	1853	-0.697853	0.0019275	0.0171545
AT5G20850	AT5G20850	RAD51	RAS associated with diabetes protein 51	-	5:7070586-7072951	7070586	7072951	2366	1292	-0.697143	0.00266904	0.0221135
AT3G21300	AT3G21300	AT3G21300	RNA methyltransferase family protein	-	3:7493439-7496289	7493439	7496289	2851	1912	-0.696424	5.70738e-12	3.84815e-10
AT3G17830	AT3G17830	AT3G17830	Molecular chaperone Hsp40/DnaJ family protein	-	3:6101789-6104650	6101789	6104650	2862	1780	-0.693146	7.77393e-05	0.00127627
AT1G06002	AT1G06002	AT1G06002	Natural antisense transcript overlaps with AT1G06000	-	1:1820977-1821918	1820977	1821918	942	942	-0.692862	1.11977e-07	3.80781e-06
AT5G07390	AT5G07390	RBOHA	respiratory burst oxidase homolog A	-	5:2335895-2339913	2335895	2339913	4019	3160	-0.691544	0.00240523	0.0203679
AT3G45430	AT3G45430	AT3G45430	Concanavalin A-like lectin protein kinase family protein	-	3:16660759-16662783	16660759	16662783	2025	2025	-0.691372	0.000405088	0.00500043
AT1G31690	AT1G31690	AT1G31690	Copper amine oxidase family protein	-	1:11343980-11347767	11343980	11347767	3788	2034	-0.688112	1.49265e-10	8.33881e-09
AT2G01280	AT2G01280	MEE65	Cyclin/Brf1-like TBP-binding protein	-	2:145676-149394	145676	149394	3719	2257	-0.687432	1.4595e-06	3.89545e-05
AT5G50580	AT5G50580	SAE1B	SUMO-activating enzyme 1B	-	5:20585349-20587620	20585349	20587620	2272	1333	-0.686756	9.16331e-15	8.69759e-13
AT5G50680	AT5G50680	SAE1B	SUMO activating enzyme 1B	-	5:20618743-20620962	20618743	20620962	2220	1281	-0.686756	9.16331e-15	8.69759e-13
AT5G24230	AT5G24230	AT5G24230	Lipase class 3-related protein	-	5:8228892-8230964	8228892	8230964	2073	1345	-0.686276	0.00105271	0.0108449
AT4G12320	AT4G12320	CYP706A6	cytochrome P450, family 706, subfamily A, polypeptide 6	-	4:7314778-7316669	7314778	7316669	1892	1740	-0.684643	4.26127e-15	4.22947e-13
AT1G04480	AT1G04480	AT1G04480	Ribosomal protein L14p/L23e family protein	-	1:1216095-1217467	1216095	1217467	1373	648	-0.683658	1.52114e-07	5.02412e-06
AT5G66740	AT5G66740	AT5G66740	spindle assembly abnormal protein (DUF620)	-	5:26647114-26648558	26647114	26648558	1445	1113	-0.682962	0.00697598	0.0461204
ATMG00030	ATMG00030	ORF107A	hypothetical protein	-	Mt:11918-12241	11918	12241	324	324	-0.679381	5.5017e-07	1.63239e-05
AT5G53920	AT5G53920	AT5G53920	ribosomal protein L11 methyltransferase-like protein	-	5:21892124-21894267	21892124	21894267	2144	1296	-0.674099	0.000317046	0.00408919
AT1G05680	AT1G05680	UGT74E2	Uridine diphosphate glycosyltransferase 74E2	-	1:1703092-1704691	1703092	1704691	1600	1518	-0.672898	0.00567528	0.0394645
AT4G18750	AT4G18750	DOT4	Pentatricopeptide repeat (PPR) superfamily protein	-	4:10304850-10307570	10304850	10307570	2721	2721	-0.669576	0.000333475	0.00425616
ATCG00020	ATCG00020	PSBA	photosystem II reaction center protein A	-	Pt:383-1444	383	1444	1062	1062	-0.667747	0.00206605	0.0181188
AT4G16880	AT4G16880	AT4G16880	Leucine-rich repeat (LRR) family protein	-	4:9496185-9497313	9496185	9497313	1129	991	-0.667727	0.000231936	0.00320046
AT4G00165	AT4G00165	AT4G00165	Bifunctional inhibitor/lipid-transfer protein/seed storage 2S albumin superfamily protein	-	4:69273-69884	69273	69884	612	612	-0.665215	1.47292e-10	8.25217e-09
AT4G01037	AT4G01037	WTF1	Ubiquitin carboxyl-terminal hydrolase family protein	-	4:451251-453243	451251	453243	1993	1923	-0.664455	1.70303e-10	9.46002e-09
AT1G56680	AT1G56680	AT1G56680	Chitinase family protein	-	1:21250338-21251417	21250338	21251417	1080	933	-0.663284	0.00453705	0.0333061
ATMG01190	ATMG01190	ATP1	ATP synthase subunit 1	-	Mt:302166-303689	302166	303689	1524	1524	-0.659627	0.00691894	0.0458131
AT3G03450	AT3G03450	RGL2	RGA-like 2	-	3:819337-821406	819337	821406	2070	2070	-0.658826	0.000836184	0.00900325
AT3G24890	AT3G24890	VAMP728	vesicle-associated membrane protein 728	-	3:9097514-9098945	9097514	9098945	1432	663	-0.653537	0.0049987	0.0359204
AT1G17630	AT1G17630	AT1G17630	Pentatricopeptide repeat (PPR-like) superfamily protein	-	1:6064525-6066720	6064525	6066720	2196	2196	-0.652896	0.00341521	0.0269047
AT2G42485	AT2G42485	AT2G42485	0	-	2:17690531-17691018	17690531	17691018	488	488	-0.648255	0.00152352	0.0142329
ATCG00380	ATCG00380	RPS4	chloroplast ribosomal protein S4	-	Pt:45223-45828	45223	45828	606	606	-0.646383	0.00148066	0.0139487
AT2G44460	AT2G44460	BGLU28	beta glucosidase 28	-	2:18346439-18349966	18346439	18349966	3528	1950	-0.645311	0.0070495	0.0464417
AT2G22100	AT2G22100	AT2G22100	RNA-binding (RRM/RBD/RNP motifs) family protein	-	2:9392210-9393562	9392210	9393562	1353	1353	-0.643564	8.61858e-06	0.000189347
AT3G07290	AT3G07290	AT3G07290	Pentatricopeptide repeat (PPR) superfamily protein	-	3:2321740-2324382	2321740	2324382	2643	2643	-0.640701	0.0053537	0.037729
AT3G09160	AT3G09160	AT3G09160	RNA-binding (RRM/RBD/RNP motifs) family protein	-	3:2805779-2807055	2805779	2807055	1277	865	-0.639056	0.00416984	0.0312148
AT5G01790	AT5G01790	AT5G01790	hypothetical protein	-	5:304897-305696	304897	305696	800	800	-0.638951	0.000345501	0.0043953
AT2G46790	AT2G46790	PRR9	pseudo-response regulator 9	-	2:19232649-19235087	19232649	19235087	2439	1826	-0.637684	0.000388267	0.00482325
AT2G45900	AT2G45900	TRM13	Phosphatidylinositol N-acetyglucosaminlytransferase subunit P-like protein	-	2:18886069-18888674	18886069	18888674	2606	2163	-0.63626	3.51762e-05	0.000649481
AT1G66620	AT1G66620	AT1G66620	Protein with RING/U-box and TRAF-like domain	-	1:24852806-24854153	24852806	24854153	1348	1051	-0.631354	0.000666342	0.00751816
AT3G52740	AT3G52740	AT3G52740	hypothetical protein	-	3:19546374-19546964	19546374	19546964	591	591	-0.629464	4.19489e-06	0.000102657
AT4G33040	AT4G33040	AT4G33040	Thioredoxin superfamily protein	-	4:15940561-15941330	15940561	15941330	770	770	-0.62794	0.00580424	0.0401735
AT2G41480	AT2G41480	AT2G41480	peroxidase superfamily protein	-	2:17296812-17298731	17296812	17298731	1920	1202	-0.625105	0.000655714	0.00741537
AT5G02490	AT5G02490	Hsp70-2	Heat shock protein 70 (Hsp 70) family protein	-	5:550035-552647	550035	552647	2613	2305	-0.620852	3.60624e-07	1.10176e-05
AT1G31885	AT1G31885	NIP3	0	-	1:11450460-11451985	11450460	11451985	1526	972	-0.620383	0.00397485	0.0301124
AT2G17140	AT2G17140	AT2G17140	Pentatricopeptide repeat (PPR) superfamily protein	-	2:7462811-7466626	7462811	7466626	3816	3088	-0.618648	0.00358363	0.0279277
AT4G02990	AT4G02990	BSM	Mitochondrial transcription termination factor family protein	-	4:1321859-1324004	1321859	1324004	2146	1914	-0.617728	2.4864e-11	1.55823e-09
AT1G17100	AT1G17100	HBP1	SOUL heme-binding family protein	-	1:5844676-5845661	5844676	5845661	986	911	-0.617463	7.57679e-15	7.33411e-13
ATCG00270	ATCG00270	PSBD	photosystem II reaction center protein D	ATCG00280	Pt:32711-33772	32711	33772	1062	1062	-0.61533	0.000691835	0.00772555
AT1G36280	AT1G36280	AT1G36280	L-Aspartase-like family protein	-	1:13640508-13643126	13640508	13643126	2619	1894	-0.615201	3.18816e-07	9.80158e-06
AT3G48790	AT3G48790	AT3G48790	Pyridoxal phosphate (PLP)-dependent transferases superfamily protein	-	3:18093404-18095181	18093404	18095181	1778	1053	-0.613114	0.00515285	0.0367983
AT2G37310	AT2G37310	AT2G37310	Pentatricopeptide repeat (PPR) superfamily protein	-	2:15664800-15667079	15664800	15667079	2280	2280	-0.612544	0.000540238	0.00639424
AT5G50660	AT5G50660	AT5G50660	transmembrane protein, putative (DUF 3339)	-	5:20612575-20612778	20612575	20612778	204	204	-0.61252	0.00105827	0.0108964
AT1G01600	AT1G01600	CYP86A4	cytochrome P450, family 86, subfamily A, polypeptide 4	-	1:218994-221286	218994	221286	2293	2163	-0.611974	2.90428e-05	0.000552407
AT1G53490	AT1G53490	HEI10	RING/U-box superfamily protein	-	1:19963267-19966952	19963267	19966952	3686	2252	-0.60717	5.3649e-08	1.9718e-06
AT2G04050	AT2G04050	AT2G04050	MATE efflux family protein	-	2:1337386-1339270	1337386	1339270	1885	1431	-0.605286	0.00747037	0.0486084
AT5G36910	AT5G36910	THI2.2	thionin 2.2	-	5:14561817-14562750	14561817	14562750	934	718	-0.605238	0.000321944	0.0041387
AT1G78170	AT1G78170	AT1G78170	E3 ubiquitin-protein ligase	-	1:29414059-29415094	29414059	29415094	1036	920	-0.603377	3.61047e-11	2.20157e-09
AT5G37570	AT5G37570	AT5G37570	Pentatricopeptide repeat (PPR-like) superfamily protein	-	5:14924494-14926146	14924494	14926146	1653	1653	-0.602484	0.00542296	0.0380736
AT1G56430	AT1G56430	NAS4	nicotianamine synthase 4	-	1:21136944-21138087	21136944	21138087	1144	1144	-0.601627	9.23895e-07	2.5807e-05
AT5G61810	AT5G61810	APC1	Mitochondrial substrate carrier family protein	-	5:24831619-24833902	24831619	24833902	2284	1853	-0.60109	1.26939e-06	3.42822e-05
AT1G48605	AT1G48605	ATHAL3B	Flavoprotein	-	1:17969395-17970282	17969395	17970282	888	644	-0.600833	0.00690897	0.0457781
AT5G50300	AT5G50300	AZG2	Xanthine/uracil permease family protein	-	5:20466068-20468124	20466068	20468124	2057	2057	-0.600655	0.00192542	0.0171516
AT2G12646	AT2G12646	AT2G12646	PLATZ transcription factor family protein	-	2:5167042-5169185	5167042	5169185	2144	1071	-0.599942	0.000117001	0.00179994
AT3G04620	AT3G04620	DAN1	Alba DNA/RNA-binding protein	-	3:1255526-1256869	1255526	1256869	1344	759	-0.59915	0.00634577	0.0428893
AT4G38100	AT4G38100	AT4G38100	CURVATURE THYLAKOID 1D-like protein	-	4:17886869-17888204	17886869	17888204	1336	773	-0.59804	8.44204e-06	0.000186517
AT3G20200	AT3G20200	AT3G20200	kinase with adenine nucleotide alpha hydrolases-like domain-containing protein	-	3:7047581-7051342	7047581	7051342	3762	2854	-0.59753	0.000116884	0.00179956
AT5G02590	AT5G02590	AT5G02590	Tetratricopeptide repeat (TPR)-like superfamily protein	-	5:583086-584179	583086	584179	1094	1094	-0.596451	2.43149e-06	6.23923e-05
AT3G16100	AT3G16100	RABG3c	RAB GTPase homolog G3C	-	3:5459172-5460790	5459172	5460790	1619	953	-0.595402	4.61318e-06	0.000111223
AT5G48730	AT5G48730	AT5G48730	Pentatricopeptide repeat (PPR) superfamily protein	-	5:19763152-19765272	19763152	19765272	2121	1663	-0.59468	6.73962e-06	0.00015449
AT1G69200	AT1G69200	FLN2	fructokinase-like protein	-	1:26015877-26018493	26015877	26018493	2617	2120	-0.592242	2.07619e-11	1.30954e-09
AT1G13609	AT1G13609	AT1G13609	Defensin-like (DEFL) family protein	-	1:4662721-4663219	4662721	4663219	499	444	-0.591708	0.000992801	0.0103698
AT1G60590	AT1G60590	AT1G60590	Pectin lyase-like superfamily protein	-	1:22314170-22316970	22314170	22316970	2801	1982	-0.59066	2.00318e-05	0.000399676
AT1G71850	AT1G71850	AT1G71850	Ubiquitin carboxyl-terminal hydrolase family protein	-	1:27024732-27026363	27024732	27026363	1632	1632	-0.590639	9.15374e-05	0.00147311
AT3G09440	AT3G09440	AT3G09440	Heat shock protein 70 (Hsp 70) family protein	-	3:2903198-2905729	2903198	2905729	2532	2283	-0.588778	3.91141e-10	2.05591e-08
AT5G54880	AT5G54880	AT5G54880	DTW domain-containing protein	-	5:22291886-22293300	22291886	22293300	1415	1415	-0.588375	0.00544508	0.0381878
AT5G13210	AT5G13210	AT5G13210	Uncharacterized conserved protein UCP015417, vWA	-	5:4214504-4216686	4214504	4216686	2183	2183	-0.586968	0.00151656	0.0141814
AT1G79110	AT1G79110	BRG2	zinc ion binding protein	-	1:29759157-29760704	29759157	29760704	1548	1383	-0.586246	6.09031e-07	1.79073e-05
AT5G50560	AT5G50560	AT5G50560	transmembrane protein, putative (DUF 3339)	-	5:20579121-20579588	20579121	20579588	468	468	-0.585629	0.000917371	0.00973798
AT2G01290	AT2G01290	RPI2	ribose-5-phosphate isomerase 2	-	2:148919-150382	148919	150382	1464	1464	-0.584401	8.10887e-07	2.30455e-05

## Sheet: Sheet 2
bin	event	locus	symbol	brief description	locus_overlap	symbol	gene_coordinates	start	end	length	logFC	pvalue	bin.fdr	J1	A.Col	B.Col	C.Col	G.40c	H.40c	I.40c	J2	A.Col.1	B.Col.1	C.Col.1	G.40c.1	H.40c.1	I.40c.1	J3	A.Col.2	B.Col.2	C.Col.2	G.40c.2	H.40c.2	I.40c.2	Col	prp40c	Delta	Module
AT5G37340:I001	-	AT5G37340	AT5G37340	ZPR1 zinc-finger domain protein	-	AT5G37340	5:14787264-14792772	14787601	14787878	278	6.56135	3.7504e-07	0.00074693	AT5G37340:I001_E1I	0	0	0	5	0	2	AT5G37340:I001_IE2	0	0	0	2	0	0	5.14788e+16	35	19	34	17	37	32	0	0.0497238	0.0497238	0.0497238
AT3G21430:I011	-	AT3G21430	ALY3	DNA binding protein	-	AT3G21430	3:7544628-7553579	7549090	7549278	189	6.24356	2.1786e-06	0.00305334	AT3G21430:I011_E1I	0	0	0	1	2	5	AT3G21430:I011_IE2	0	0	0	5	2	1	375490897549279	47	43	45	48	50	69	0	0.0457143	0.0457143	0.0457143
AT5G50375:I006	-	AT5G50375	CPI1	cyclopropyl isomerase	-	AT5G50375	5:20511667-20514249	20513147	20513349	203	6.08367	5.7162e-05	0.0347473	AT5G50375:I006_E1I	0	0	0	0	0	3	AT5G50375:I006_IE2	0	0	0	0	0	3	5.20513e+16	65	55	121	96	48	30	0	0.0169491	0.0169491	0.0169491
AT5G09380:I006	-	AT5G09380	AT5G09380	RNA polymerase III RPC4	-	AT5G09380	5:2911313-2913136	2912573	2912696	124	6.0824	0.00026912	0.08208	AT5G09380:I006_E1I	0	0	0	0	0	1	AT5G09380:I006_IE2	0	0	0	0	0	0	529125722912697	44	23	52	36	23	39	0	0.00507614	0.00507614	0.00507614
AT5G66060:I005	-	AT5G66060	AT5G66060	2-oxoglutarate (2OG) and Fe(II)-dependent oxygenase superfamily protein	-	AT5G66060	5:26419481-26421594	26420403	26420523	121	6.08099	5.5681e-05	0.034683	AT5G66060:I005_E1I	0	0	0	4	2	1	AT5G66060:I005_IE2	0	0	0	3	1	0	5.2642e+16	114	118	136	129	93	94	0	0.0171073	0.0171073	0.0171073
AT4G38120:I011	-	AT4G38120	AT4G38120	ARM repeat superfamily protein	-	AT4G38120	4:17888519-17896107	17891161	17891276	116	6.02579	4.6896e-05	0.0311128	AT4G38120:I011_E1I	0	0	0	2	0	0	AT4G38120:I011_IE2	0	0	0	2	11	6	4.17891e+16	40	26	58	26	38	29	0	0.101449	0.101449	0.101449
AT5G61910:I011	-	AT5G61910	AT5G61910	DCD (Development and Cell Death) domain protein	AT5G61900	AT5G61910	5:24855621-24864172	24858149	24858289	141	5.96367	2.0522e-05	0.0181653	AT5G61910:I011_E1I	0	0	0	6	7	3	AT5G61910:I011_IE2	0	0	0	1	2	1	NA	NA	NA	NA	NA	NA	NA	NA	1	NA	NA
AT4G30510:I003	-	AT4G30510	ATG18B	yeast autophagy 18 B-like protein	-	AT4G30510	4:14905137-14907592	14905782	14905854	73	5.90265	0.00013581	0.0577427	AT4G30510:I003_E1I	0	0	0	1	8	0	AT4G30510:I003_IE2	0	0	0	0	8	0	4.14906e+16	35	33	40	54	49	50	0	0.0526316	0.0526316	0.0526316
AT4G10730:I012	-	AT4G10730	AT4G10730	Protein kinase superfamily protein	-	AT4G10730	4:6609418-6614883	6612014	6612094	81	5.89936	0.0002744	0.0827672	AT4G10730:I012_E1I	0	0	0	0	0	0	AT4G10730:I012_IE2	0	0	0	0	0	0	466120136612095	81	72	89	81	83	82	0	0	0	0
AT1G21170:I013	-	AT1G21170	SEC5B	Exocyst complex component SEC5	-	AT1G21170	1:7413050-7419643	7416925	7417309	385	5.8359	5.9192e-05	0.035679	AT1G21170:I013_E1I	0	0	0	0	1	0	AT1G21170:I013_IE2	0	0	0	0	0	0	174169247417310	39	35	28	33	26	23	0	0.00606061	0.00606061	0.00606061
AT5G48000:I002	-	AT5G48000	CYP708A2	cytochrome P450, family 708, subfamily A, polypeptide 2	-	AT5G48000	5:19444138-19447850	19444713	19444850	138	5.83414	0.00031932	0.0900055	AT5G48000:I002_E1I	0	0	0	1	6	0	AT5G48000:I002_IE2	0	0	0	4	2	0	5.19445e+16	45	39	29	54	75	71	0	0.031477	0.031477	0.031477
AT5G14550:I003	-	AT5G14550	AT5G14550	Core-2/I-branching beta-1,6-N-acetylglucosaminyltransferase family protein	-	AT5G14550	5:4691006-4694055	4691897	4691988	92	5.61792	0.00026865	0.08208	AT5G14550:I003_E1I	0	0	0	1	6	5	AT5G14550:I003_IE2	0	0	0	2	0	0	546918964691989	118	118	111	110	110	127	0	0.019774	0.019774	0.019774
AT5G20730:E009	Alt5ss	AT5G20730	NPH4	Transcriptional factor B3 family protein / auxin-responsive factor AUX/IAA-like protein	-	AT5G20730	5:7016445-7022113	7019821	7019823	3	5.61693	0.00026654	0.0816669	NA	NA	NA	NA	NA	NA	NA	NA	NA	NA	NA	NA	NA	NA	570197297019824	46	73	66	47	37	51	0	0	0	0
AT5G52210:I005	-	AT5G52210	GB1	GTP-binding protein 1	-	AT5G52210	5:21204991-21207098	21206305	21206378	74	5.61633	0.00031617	0.0892836	AT5G52210:I005_E1I	0	0	0	4	0	0	AT5G52210:I005_IE2	0	0	0	0	0	2	5.21206e+16	109	69	133	88	74	98	0	0.0114068	0.0114068	0.0114068
AT4G22340:I001	-	AT4G22340	CDS2	cytidinediphosphate diacylglycerol synthase 2	-	AT4G22340	4:11799959-11803445	11800237	11800322	86	5.6163	0.00015296	0.0618708	AT4G22340:I001_E1I	0	0	0	8	1	1	AT4G22340:I001_IE2	0	0	0	0	0	1	4.118e+16	49	44	39	51	59	70	0	0.0296496	0.0296496	0.0296496
AT1G26660:I007	-	AT1G26660	AT1G26660	Prefoldin chaperone subunit family protein	-	AT1G26660	1:9211740-9213974	9213328	9213481	154	5.53781	0.00095665	0.148044	AT1G26660:I007_E1I	0	0	0	2	3	0	AT1G26660:I007_IE2	0	0	0	0	4	1	192133279213482	62	73	74	64	73	65	0	0.0241546	0.0241546	0.0241546
AT3G49620:I010	-	AT3G49620	DIN11	2-oxoglutarate (2OG) and Fe(II)-dependent oxygenase superfamily protein	-	AT3G49620	3:18393747-18396816	18396242	18396333	92	5.53733	0.00061568	0.121817	AT3G49620:I010_E1I	0	0	0	0	14	2	AT3G49620:I010_IE2	0	0	0	1	5	2	3.18396e+16	12	22	26	34	30	50	0	0.0952381	0.0952381	0.0952381
AT2G17700:I004	-	AT2G17700	STY8	ACT-like protein tyrosine kinase family protein	-	AT2G17700	2:7685388-7689436	7686471	7686623	153	5.53709	0.00068964	0.128081	AT2G17700:I004_E1I	0	0	0	0	0	4	AT2G17700:I004_IE2	0	0	0	2	4	6	276864707686624	85	84	51	61	58	59	0	0.0430108	0.0430108	0.0430108
AT3G55890:I002	-	AT3G55890	AT3G55890	Yippee family putative zinc-binding protein	-	AT3G55890	3:20740817-20742002	20741337	20741420	84	5.53666	0.00053474	0.113359	AT3G55890:I002_E1I	0	0	0	0	2	0	AT3G55890:I002_IE2	0	0	0	3	2	2	3.20741e+16	25	18	9	18	5	23	0	0.0891089	0.0891089	0.0891089
AT5G35670:I002	-	AT5G35670	iqd33	IQ-domain 33	-	AT5G35670	5:13856103-13858059	13856777	13856851	75	5.53603	0.00018748	0.0695879	AT5G35670:I002_E1I	0	0	0	2	5	2	AT5G35670:I002_IE2	0	0	0	2	1	4	5.13857e+16	48	59	45	44	46	27	0	0.064	0.064	0.064
AT1G67530:I001	-	AT1G67530	AT1G67530	ARM repeat superfamily protein	-	AT1G67530	1:25307658-25311308	25307808	25308105	298	5.53478	0.00074664	0.132494	AT1G67530:I001_E1I	0	0	0	3	0	0	AT1G67530:I001_IE2	0	0	0	0	0	0	NA	NA	NA	NA	NA	NA	NA	NA	1	NA	NA
AT5G05560:I030	-	AT5G05560	EMB2771	E3 ubiquitin ligase	-	AT5G05560	5:1641452-1654756	1652932	1653209	278	5.45112	0.00074416	0.132494	AT5G05560:I030_E1I	0	0	0	3	0	0	AT5G05560:I030_IE2	0	0	0	0	3	1	516529311653210	30	37	36	34	57	39	0	0.0262172	0.0262172	0.0262172
AT1G77480:I003	-	AT1G77480	AT1G77480	Eukaryotic aspartyl protease family protein	-	AT1G77480	1:29114558-29117338	29115218	29115308	91	5.45025	0.00039804	0.101496	AT1G77480:I003_E1I	0	0	0	0	0	0	AT1G77480:I003_IE2	0	0	0	0	0	0	1.29115e+16	68	64	97	87	61	66	0	0	0	0
AT1G02145:I003	-	AT1G02145	ALG12	homolog of asparagine-linked glycosylation 12	-	AT1G02145	1:404600-408619	404954	405064	111	5.45021	0.00033975	0.0938416	AT1G02145:I003_E1I	0	0	0	1	1	2	AT1G02145:I003_IE2	0	0	0	0	0	0	1404953405065	75	109	89	75	88	73	0	0.00840336	0.00840336	0.00840336
AT3G28430:I012	-	AT3G28430	AT3G28430	CLEC16A-like protein	-	AT3G28430	3:10657031-10662766	10660329	10660480	152	5.36023	0.00061277	0.12172	AT3G28430:I012_E1I	0	0	0	2	3	3	AT3G28430:I012_IE2	0	0	0	0	0	4	3.1066e+16	26	32	32	21	51	52	0	0.0461539	0.0461539	0.0461539
AT2G24610:I001	-	AT2G24610	CNGC14	cyclic nucleotide-gated channel 14	-	AT2G24610	2:10457045-10460508	10457134	10457343	210	5.35932	0.00057764	0.117359	AT2G24610:I001_E1I	0	0	0	0	1	2	AT2G24610:I001_IE2	0	0	0	1	0	1	2.10457e+16	15	14	18	19	15	13	0	0.0505051	0.0505051	0.0505051
AT1G51800:I010	-	AT1G51800	IOS1	Leucine-rich repeat protein kinase family protein	-	AT1G51800	1:19214148-19217970	19216971	19217059	89	5.26281	0.00082262	0.139121	AT1G51800:I010_E1I	0	0	0	0	0	0	AT1G51800:I010_IE2	0	0	0	0	0	1	1.19217e+16	51	58	39	78	86	65	0	0.00217865	0.00217865	0.00217865
AT5G55480:I008	-	AT5G55480	SVL1	SHV3-like 1	-	AT5G55480	5:22474230-22478132	22477431	22477523	93	4.8793	0.00087509	0.14238	AT5G55480:I008_E1I	0	1	0	0	0	0	AT5G55480:I008_IE2	0	0	0	0	0	0	5.22477e+16	343	343	276	321	362	330	0.00051948	0	-0.00051948	0.00051948
AT3G15580:I003	-	AT3G15580	APG8H	Ubiquitin-like superfamily protein	-	AT3G15580	3:5273895-5275095	5274660	5274819	160	4.64621	0.00041606	0.103615	AT3G15580:I003_E1I	0	0	0	1	0	0	AT3G15580:I003_IE2	0	0	0	0	0	0	352746595274820	307	353	349	395	307	270	0	0.00051414	0.00051414	0.00051414
AT5G15070:I009	-	AT5G15070	AT5G15070	Phosphoglycerate mutase-like family protein	-	AT5G15070	5:4876515-4885821	4879024	4879318	295	4.60447	0.00013625	0.0577658	AT5G15070:I009_E1I	0	0	0	7	1	5	AT5G15070:I009_IE2	0	0	0	0	0	0	NA	NA	NA	NA	NA	NA	NA	NA	1	NA	NA
AT2G25320:I003	-	AT2G25320	AT2G25320	TRAF-like family protein	-	AT2G25320	2:10781851-10788065	10783024	10783126	103	4.46974	1.6567e-05	0.0153536	AT2G25320:I003_E1I	0	0	0	3	9	3	AT2G25320:I003_IE2	0	0	0	2	5	6	2.10783e+16	53	53	51	56	47	29	0	0.0958904	0.0958904	0.0958904
AT4G17098:E001	external	AT4G17098	AT4G17098	Natural antisense transcript overlaps with AT4G17100	-	AT4G17098	4:9608632-9611700	9608632	9608656	25	4.26463	4.9899e-05	0.0321399	NA	NA	NA	NA	NA	NA	NA	NA	NA	NA	NA	NA	NA	NA	NA	NA	NA	NA	NA	NA	NA	NA	NA	NA	NA
AT5G63800:I009	-	AT5G63800	MUM2	Glycosyl hydrolase family 35 protein	-	AT5G63800	5:25530055-25535849	25534109	25534189	81	4.19567	3.5662e-06	0.00453606	AT5G63800:I009_E1I	0	0	1	12	13	5	AT5G63800:I009_IE2	1	0	1	5	16	5	5.25534e+16	284	241	208	284	321	302	0.00204221	0.0299465	0.0279043	0.0279043
AT2G13540:I009	-	AT2G13540	ABH1	ARM repeat superfamily protein	-	AT2G13540	2:5636884-5642957	5639497	5639711	215	4.1527	0.00015974	0.0637963	AT2G13540:I009_E1I	0	0	0	2	2	0	AT2G13540:I009_IE2	0	0	0	0	1	7	256394965639712	66	81	45	82	73	76	0	0.0253165	0.0253165	0.0253165
AT5G14880:I006	-	AT5G14880	AT5G14880	Potassium transporter family protein	-	AT5G14880	5:4814244-4817667	4816154	4816241	88	4.1511	0.00020194	0.0719216	AT5G14880:I006_E1I	0	0	0	0	0	0	AT5G14880:I006_IE2	0	0	0	0	0	1	548161534816242	113	96	116	134	129	97	0	0.00138696	0.00138696	0.00138696
AT2G31865:I001	-	AT2G31865	PARG2	poly(ADP-ribose) glycohydrolase 2	-	AT2G31865	2:13546596-13549536	13546928	13547028	101	4.12588	5.3172e-06	0.00635007	AT2G31865:I001_E1I	0	0	1	12	3	7	AT2G31865:I001_IE2	1	0	0	11	6	7	2.13547e+16	23	7	10	5	11	10	0.0243902	0.469388	0.444998	0.444998
AT2G26260:I010	-	AT2G26260	3BETAHSD/D2	3beta-hydroxysteroid-dehydrogenase/decarboxylase isoform 2	-	AT2G26260	2:11178100-11182976	11182033	11182245	213	4.09148	0.00012331	0.0548968	AT2G26260:I010_E1I	0	0	0	0	2	3	AT2G26260:I010_IE2	0	0	0	7	2	1	2.11182e+16	60	72	83	63	60	47	0	0.0422535	0.0422535	0.0422535
AT1G07110:I011	-	AT1G07110	F2KP	fructose-2,6-bisphosphatase	-	AT1G07110	1:2178104-2184148	2181012	2181085	74	4.09023	0.00024126	0.0789033	AT1G07110:I011_E1I	0	0	0	5	3	0	AT1G07110:I011_IE2	0	0	0	5	3	1	121810112181086	347	340	329	377	320	398	0	0.00770276	0.00770276	0.00770276
AT2G17220:I002	-	AT2G17220	Kin3	Protein kinase superfamily protein	-	AT2G17220	2:7487654-7490176	7488497	7488577	81	4.08949	0.00073511	0.131833	AT2G17220:I002_E1I	0	1	0	6	2	0	AT2G17220:I002_IE2	0	0	0	6	5	0	274884967488578	112	129	163	139	91	117	0.00123609	0.026648	0.0254119	0.0254119
AT3G09600:I005	-	AT3G09600	RVE8	Homeodomain-like superfamily protein	-	AT3G09600	3:2946406-2948995	2947648	2947726	79	4.08909	0.0007938	0.13644	AT3G09600:I005_E1I	0	0	0	5	3	1	AT3G09600:I005_IE2	0	0	0	12	3	1	329476472947727	52	66	77	71	113	80	0	0.045208	0.045208	0.045208
AT5G20730:I006	-	AT5G20730	NPH4	Transcriptional factor B3 family protein / auxin-responsive factor AUX/IAA-like protein	-	AT5G20730	5:7016445-7022113	7019730	7019820	91	4.02905	0.00039502	0.101493	AT5G20730:I006_E1I	0	0	0	0	3	1	AT5G20730:I006_IE2	0	0	0	4	2	10	NA	NA	NA	NA	NA	NA	NA	NA	1	NA	NA
AT4G10060:I004	-	AT4G10060	AT4G10060	Beta-glucosidase, GBA2 type family protein	-	AT4G10060	4:6288827-6295402	6291323	6291397	75	4.0277	0.00017216	0.0664747	AT4G10060:I004_E1I	0	0	0	2	1	6	AT4G10060:I004_IE2	0	1	0	7	5	5	462913226291398	95	170	154	105	90	108	0.0011919	0.0411392	0.0399473	0.0399473
AT1G28380:I005	-	AT1G28380	NSL1	MAC/Perforin domain-containing protein	-	AT1G28380	1:9963593-9966320	9965031	9965114	84	4.0262	0.00084129	0.140397	AT1G28380:I005_E1I	0	0	0	3	2	8	AT1G28380:I005_IE2	0	0	0	4	2	2	199650309965115	177	182	169	235	256	267	0	0.013663	0.013663	0.013663
AT1G55750:I007	-	AT1G55750	AT1G55750	BSD domain (BTF2-like transcription factors, Synapse-associated proteins and DOS2-like proteins)	-	AT1G55750	1:20840195-20845182	20841970	20842053	84	4.01681	0.00090871	0.144327	AT1G55750:I007_E1I	2	0	0	10	6	0	AT1G55750:I007_IE2	0	0	0	6	2	0	1.20842e+16	65	71	50	61	32	38	0.00534759	0.0839161	0.0785685	0.0785685
AT1G58060:I005	-	AT1G58060	AT1G58060	RNA helicase family protein	-	AT1G58060	1:21489285-21501811	21490647	21490831	185	3.96338	0.0009448	0.1475	AT1G58060:I005_E1I	0	0	0	0	0	0	AT1G58060:I005_IE2	0	0	0	0	0	0	1.21491e+16	71	51	32	80	51	80	0	0	0	0
AT1G80190:I004	-	AT1G80190	PSF1	partner of SLD five 1	-	AT1G80190	1:30159077-30161654	30160074	30160156	83	3.96316	0.00093576	0.146472	AT1G80190:I004_E1I	0	0	0	1	8	1	AT1G80190:I004_IE2	0	0	0	1	7	3	1.3016e+16	49	57	26	33	47	61	0	0.0693069	0.0693069	0.0693069
AT3G59660:I007	-	AT3G59660	AT3G59660	C2 domain-containing protein / GRAM domain-containing protein	-	AT3G59660	3:22034171-22038658	22035757	22035916	160	3.96169	0.00025215	0.0801419	AT3G59660:I007_E1I	0	0	0	0	1	1	AT3G59660:I007_IE2	0	1	0	2	1	2	3.22036e+16	79	77	71	80	84	54	0.0021978	0.0158013	0.0136036	0.0136036
AT2G31970:I022	-	AT2G31970	RAD50	DNA repair-recombination protein (RAD50)	-	AT2G31970	2:13600491-13609069	13607702	13607811	110	3.8999	3.8529e-05	0.0273798	AT2G31970:I022_E1I	0	0	0	0	0	0	AT2G31970:I022_IE2	0	0	0	0	0	0	2.13608e+16	96	78	56	101	78	76	0	0	0	0
AT5G49900:I011	-	AT5G49900	AT5G49900	Beta-glucosidase, GBA2 type family protein	-	AT5G49900	5:20296518-20302346	20300185	20300276	92	3.82008	0.00079736	0.136461	AT5G49900:I011_E1I	0	0	0	1	3	0	AT5G49900:I011_IE2	0	0	0	1	0	0	5.203e+16	30	29	5	32	29	26	0	0.027933	0.027933	0.027933
AT4G31350:I009	-	AT4G31350	AT4G31350	Core-2/I-branching beta-1,6-N-acetylglucosaminyltransferase family protein	-	AT4G31350	4:15212498-15215856	15215085	15215194	110	3.82004	0.00095754	0.148044	AT4G31350:I009_E1I	0	0	0	6	0	2	AT4G31350:I009_IE2	0	0	0	0	4	0	4.15215e+16	122	128	109	99	127	101	0	0.018018	0.018018	0.018018
AT1G10870:I004	-	AT1G10870	AGD4	ARF-GAP domain 4	-	AT1G10870	1:3616610-3623758	3618199	3618525	327	3.75397	3.1957e-06	0.0042061	AT1G10870:I004_E1I	0	0	0	1	3	0	AT1G10870:I004_IE2	0	0	1	5	2	1	136181983618526	41	39	54	46	45	46	0.00371747	0.041958	0.0382406	0.0382406
AT5G21930:I006	-	AT5G21930	PAA2	P-type ATPase of Arabidopsis 2	-	AT5G21930	5:7243002-7249170	7244997	7245364	368	3.69121	1.0839e-06	0.00192588	AT5G21930:I006_E1I	0	1	0	5	3	4	AT5G21930:I006_IE2	0	0	1	3	2	2	572449967245365	62	68	134	106	74	64	0.00377358	0.0374753	0.0337018	0.0337018
AT4G02480:I016	-	AT4G02480	AT4G02480	AAA-type ATPase family protein	-	AT4G02480	4:1081759-1088846	1085206	1085286	81	3.68875	5.5576e-06	0.00643175	AT4G02480:I016_E1I	0	0	0	0	0	0	AT4G02480:I016_IE2	0	0	0	0	0	0	410852051085287	357	364	329	420	408	363	0	0	0	0
AT2G19450:E011	-	AT2G19450	TAG1	membrane bound O-acyl transferase (MBOAT) family protein	-	AT2G19450	2:8426206-8429736	8428609	8428629	21	3.68853	2.3358e-05	0.01932	NA	NA	NA	NA	NA	NA	NA	284286298428714	0	0	0	122	26	145	NA	NA	NA	NA	NA	NA	NA	NA	1	NA	NA
AT2G27810:I005	-	AT2G27810	NAT12	nucleobase-ascorbate transporter 12	-	AT2G27810	2:11852080-11856291	11854167	11854331	165	3.52868	9.7242e-06	0.0100341	AT2G27810:I005_E1I	1	0	1	2	0	3	AT2G27810:I005_IE2	1	0	0	6	3	1	2.11854e+16	127	167	158	147	126	109	0.00330761	0.0192555	0.0159478	0.0159478
AT5G62570:E002	external	AT5G62570	AT5G62570	Calmodulin binding protein-like protein	-	AT5G62570	5:25114320-25117295	25114934	25114971	38	3.47755	0.00028271	0.0838561	NA	NA	NA	NA	NA	NA	NA	NA	NA	NA	NA	NA	NA	NA	NA	NA	NA	NA	NA	NA	NA	NA	NA	NA	NA
AT2G36010:I003	-	AT2G36010	E2F3	E2F transcription factor 3	-	AT2G36010	2:15119542-15123184	15120150	15120479	330	3.47744	0.00030498	0.0875618	AT2G36010:I003_E1I	0	0	0	6	13	4	AT2G36010:I003_IE2	0	0	0	0	0	0	NA	NA	NA	NA	NA	NA	NA	NA	1	NA	NA
AT2G39900:I002	-	AT2G39900	WLIM2a	GATA type zinc finger transcription factor family protein	-	AT2G39900	2:16658656-16660437	16659271	16659414	144	3.47314	6.8066e-05	0.0385773	AT2G39900:I002_E1I	0	0	0	0	1	2	AT2G39900:I002_IE2	0	0	2	1	2	4	2.16659e+16	334	302	282	286	414	276	0.00108814	0.00509684	0.0040087	0.0040087
AT4G14930:I004	-	AT4G14930	AT4G14930	Survival protein SurE-like phosphatase/nucleotidase	AT4G14940	AT4G14930	4:8538586-8541899	8539810	8540144	335	3.4088	1.5101e-05	0.0141968	AT4G14930:I004_E1I	0	0	0	4	0	0	AT4G14930:I004_IE2	1	0	1	4	0	1	485398098540145	91	97	109	133	144	129	0.0033557	0.0109622	0.00760654	0.00760654
AT4G23570:I002	-	AT4G23570	SGT1A	phosphatase-like protein	-	AT4G23570	4:12299823-12302719	12300175	12300749	575	3.38777	5.2232e-20	2.6353e-15	AT4G23570:I002_E1I	0	1	0	4	17	8	AT4G23570:I002_IE2	0	2	0	6	14	9	NA	NA	NA	NA	NA	NA	NA	1	1	0	0
AT4G14713:I004	-	AT4G14713	PPD1	TIFY domain/Divergent CCT motif family protein	-	AT4G14713	4:8426710-8429647	8427743	8428108	366	3.36899	3.3368e-12	2.405e-08	AT4G14713:I004_E1I	2	0	2	11	7	7	AT4G14713:I004_IE2	1	0	2	6	5	8	484277428428109	27	28	40	37	19	19	0.035533	0.226804	0.191271	0.191271
AT5G44585:I001	-	AT5G44585	AT5G44585	hypothetical protein	-	AT5G44585	5:17984616-17985473	17984742	17985189	448	3.33405	2.6778e-12	2.0266e-08	AT5G44585:I001_E1I	0	0	0	4	7	2	AT5G44585:I001_IE2	0	0	0	11	11	17	5.17985e+16	22	29	54	34	48	33	0	0.184397	0.184397	0.184397
AT1G57600:I010	-	AT1G57600	AT1G57600	MBOAT (membrane bound O-acyl transferase) family protein	-	AT1G57600	1:21330512-21334727	21332802	21332987	186	3.31742	6.3232e-05	0.037241	AT1G57600:I010_E1I	1	0	0	0	13	1	AT1G57600:I010_IE2	3	0	0	5	0	11	1.21333e+16	33	32	52	16	30	38	0.0168067	0.151515	0.134708	0.134708
AT1G27770:I002	-	AT1G27770	ACA1	autoinhibited Ca2 -ATPase 1	-	AT1G27770	1:9671638-9676157	9672549	9672655	107	3.31283	0.00034632	0.0940024	AT1G27770:I002_E1I	0	1	0	1	0	3	AT1G27770:I002_IE2	0	0	0	13	0	0	196725489672656	152	158	139	222	253	241	0.00111235	0.0117322	0.0106199	0.0106199
AT1G28240:I007	-	AT1G28240	AT1G28240	strawberry notch protein (DUF616)	-	AT1G28240	1:9868316-9872211	9870859	9871032	174	3.31159	0.00018997	0.0701327	AT1G28240:I007_E1I	0	0	0	2	5	5	AT1G28240:I007_IE2	0	0	1	0	2	3	198708589871033	69	69	111	68	80	56	0.00200401	0.04	0.037996	0.037996
AT2G29050:E004	IR	AT2G29050	RBL1	RHOMBOID-like 1	-	AT2G29050	2:12478146-12480372	12479273	12479356	84	3.30333	0.00064435	0.124932	AT2G29050:E004_E1I	0	0	0	0	2	0	AT2G29050:E004_IE2	0	0	0	0	2	0	2.12479e+16	69	59	82	113	91	98	0	0.00657895	0.00657895	0.00657895
AT4G21105:E001	external	AT4G21105	AT4G21105	cytochrome-c oxidase/ electron carrier	-	AT4G21105	4:11265651-11267049	11265651	11265657	7	3.30232	0.00073138	0.131801	NA	NA	NA	NA	NA	NA	NA	NA	NA	NA	NA	NA	NA	NA	NA	NA	NA	NA	NA	NA	NA	NA	NA	NA	NA
AT4G23570:E005	Alt3ss	AT4G23570	SGT1A	phosphatase-like protein	-	AT4G23570	4:12299823-12302719	12300750	12300752	3	3.27412	1.441e-06	0.00234531	NA	NA	NA	NA	NA	NA	NA	NA	NA	NA	NA	NA	NA	NA	4.123e+16	109	66	132	134	116	132	0	0	0	0
AT5G18150:I001	-	AT5G18150	AT5G18150	Methyltransferase-related protein	-	AT5G18150	5:6000014-6000331	6000107	6000193	87	3.22253	0.0004053	0.102245	AT5G18150:I001_E1I	0	1	3	2	7	0	AT5G18150:I001_IE2	0	1	1	4	11	3	560001066000194	47	53	97	60	52	45	0.015	0.0791789	0.0641789	0.0641789
AT5G10820:I002	-	AT5G10820	AT5G10820	Major facilitator superfamily protein	-	AT5G10820	5:3420827-3423221	3422092	3422294	203	3.22109	0.00012512	0.055414	AT5G10820:I002_E1I	0	0	0	4	3	6	AT5G10820:I002_IE2	0	0	0	2	2	0	534220913422295	75	65	76	69	59	66	0	0.0419753	0.0419753	0.0419753
AT3G44370:I009	-	AT3G44370	AT3G44370	Membrane insertion protein, OxaA/YidC with tetratricopeptide repeat domain-containing protein	-	AT3G44370	3:16030322-16035161	16033171	16033319	149	3.2108	0.00016665	0.0658614	AT3G44370:I009_E1I	1	0	0	2	0	5	AT3G44370:I009_IE2	0	0	0	4	10	0	3.16033e+16	74	50	59	71	70	40	0.0027248	0.0548303	0.0521055	0.0521055
AT3G19840:I010	-	AT3G19840	PRP40C	pre-mRNA-processing protein 40C	-	AT3G19840	3:6891086-6897356	6895989	6896394	406	3.17452	0.00016975	0.0662244	AT3G19840:I010_E1I	0	0	0	5	7	7	AT3G19840:I010_IE2	0	0	0	0	0	0	368959886896395	54	70	68	6	6	10	0	0.301587	0.301587	0.301587
AT4G14710:E012	external	AT4G14710	ATARD2	RmlC-like cupins superfamily protein	-	AT4G14710	4:8424667-8426558	8426452	8426471	20	3.17364	0.00068397	0.12753	NA	NA	NA	NA	NA	NA	NA	NA	NA	NA	NA	NA	NA	NA	NA	NA	NA	NA	NA	NA	NA	NA	NA	NA	NA
AT4G14710:I011	-	AT4G14710	ATARD2	RmlC-like cupins superfamily protein	-	AT4G14710	4:8424667-8426558	8426452	8426524	73	3.17364	0.00068397	0.12753	AT4G14710:I011_E1I	3	0	0	0	3	5	AT4G14710:I011_IE2	1	0	0	0	0	4	NA	NA	NA	NA	NA	NA	NA	1	1	0	0
AT1G17680:I005	-	AT1G17680	AT1G17680	tetratricopeptide repeat (TPR)-containing protein	-	AT1G17680	1:6076077-6082337	6077672	6078020	349	3.14735	1.1658e-05	0.0114587	AT1G17680:I005_E1I	0	2	0	14	5	4	AT1G17680:I005_IE2	0	0	1	6	4	1	160776716078021	42	63	54	56	31	47	0.00934579	0.112583	0.103237	0.103237
AT1G25540:I011	-	AT1G25540	PFT1	phytochrome and flowering time regulatory protein (PFT1)	-	AT1G25540	1:8969065-8974660	8973095	8973298	204	3.10596	7.2882e-06	0.0079364	AT1G25540:I011_E1I	0	3	0	6	2	10	AT1G25540:I011_IE2	0	0	1	11	3	3	189730948973299	43	44	71	99	37	60	0.0125	0.0819672	0.0694672	0.0694672
AT5G39580:I004	-	AT5G39580	AT5G39580	Peroxidase superfamily protein	-	AT5G39580	5:15847078-15849108	15848173	15848637	465	3.06135	8.7223e-07	0.00159063	AT5G39580:I004_E1I	1	2	0	5	11	22	AT5G39580:I004_IE2	1	0	0	6	3	1	5.15848e+16	34	85	26	71	124	94	0.0136054	0.0766773	0.0630719	0.0630719
AT4G30580:I002	-	AT4G30580	ATS2	Phospholipid/glycerol acyltransferase family protein	-	AT4G30580	4:14932334-14934528	14932906	14932993	88	3.05922	0.00027943	0.0837532	AT4G30580:I002_E1I	0	0	0	3	0	0	AT4G30580:I002_IE2	0	0	0	3	0	0	4.14933e+16	440	348	451	354	383	376	0	0.00268817	0.00268817	0.00268817
AT1G65430:I010	-	AT1G65430	ARI8	IBR domain-containing protein	-	AT1G65430	1:24300898-24306236	24304786	24304939	154	3.03298	1.4546e-07	0.00034179	AT1G65430:I010_E1I	0	0	0	8	4	8	AT1G65430:I010_IE2	0	0	0	8	15	10	1.24305e+16	61	70	71	100	75	59	0	0.101727	0.101727	0.101727
AT1G08720:I008	-	AT1G08720	EDR1	Protein kinase superfamily protein	-	AT1G08720	1:2774030-2779297	2778077	2778167	91	3.02318	0.00046635	0.107142	AT1G08720:I008_E1I	0	0	0	0	0	3	AT1G08720:I008_IE2	0	0	0	0	3	1	127780762778168	82	91	63	105	116	88	0	0.0112	0.0112	0.0112
AT1G72070:I001	-	AT1G72070	AT1G72070	Chaperone DnaJ-domain superfamily protein	-	AT1G72070	1:27118621-27119708	27118974	27119207	234	2.98372	0.00077278	0.135226	AT1G72070:I001_E1I	2	0	0	9	13	9	AT1G72070:I001_IE2	0	0	0	0	6	4	NA	NA	NA	NA	NA	NA	NA	1	1	0	0
AT1G11870:I004	-	AT1G11870	SRS	Seryl-tRNA synthetase	-	AT1G11870	1:4003846-4006739	4004657	4004731	75	2.97798	0.00032918	0.0919276	AT1G11870:I004_E1I	0	0	0	1	1	0	AT1G11870:I004_IE2	1	0	0	0	2	6	140046564004732	166	137	120	132	132	128	0.00118064	0.0125945	0.0114138	0.0114138
AT1G28570:I003	-	AT1G28570	AT1G28570	SGNH hydrolase-type esterase superfamily protein	-	AT1G28570	1:10041641-10044150	10042673	10043047	375	2.93645	0.00041271	0.103445	AT1G28570:I003_E1I	0	0	1	1	0	0	AT1G28570:I003_IE2	0	0	0	6	2	0	1.10043e+16	29	44	28	12	20	25	0.00492611	0.0731707	0.0682446	0.0682446
AT4G30280:I002	-	AT4G30280	XTH18	xyloglucan endotransglucosylase/hydrolase 18	-	AT4G30280	4:14825808-14827047	14826620	14826716	97	2.89357	0.00091951	0.14528	AT4G30280:I002_E1I	0	0	0	1	3	10	AT4G30280:I002_IE2	0	0	0	0	5	6	4.14827e+16	66	84	41	116	141	178	0	0.027933	0.027933	0.027933
AT1G31800:I014	-	AT1G31800	CYP97A3	cytochrome P450, family 97, subfamily A, polypeptide 3	-	AT1G31800	1:11396402-11399714	11399194	11399323	130	2.85442	6.0105e-06	0.00673901	AT1G31800:I014_E1I	0	0	0	11	3	0	AT1G31800:I014_IE2	2	0	1	10	6	6	1.11399e+16	493	502	463	443	368	371	0.00102775	0.015	0.0139723	0.0139723
AT5G59570:I001	-	AT5G59570	BOA	Homeodomain-like superfamily protein	-	AT5G59570	5:24003888-24005512	24004987	24005160	174	2.80599	0.00031261	0.0886086	AT5G59570:I001_E1I	1	1	1	1	9	8	AT5G59570:I001_IE2	0	1	2	4	3	11	5.24005e+16	24	31	35	47	23	28	0.0322581	0.155172	0.122914	0.122914
AT3G03330:I003	-	AT3G03330	AT3G03330	NAD(P)-binding Rossmann-fold superfamily protein	-	AT3G03330	3:783332-786209	784047	784234	188	2.80367	0.00055843	0.115544	AT3G03330:I003_E1I	0	0	0	1	2	2	AT3G03330:I003_IE2	0	0	0	0	0	0	3784046784235	58	90	108	72	34	53	0	0.0154799	0.0154799	0.0154799
AT5G59290:I008	-	AT5G59290	UXS3	UDP-glucuronic acid decarboxylase 3	-	AT5G59290	5:23915530-23918192	23917217	23917316	100	2.8027	0.00029703	0.0862941	AT5G59290:I008_E1I	0	1	1	5	1	6	AT5G59290:I008_IE2	0	1	0	5	4	3	5.23917e+16	500	398	482	527	509	540	0.00108578	0.00755668	0.0064709	0.0064709
AT1G77960:I010	-	AT1G77960	AT1G77960	repressor ROX1-like protein	-	AT1G77960	1:29310057-29313571	29312534	29312634	101	2.80139	0.000181	0.0684901	AT1G77960:I010_E1I	0	6	2	8	4	7	AT1G77960:I010_IE2	0	0	0	0	0	0	1.29313e+16	20	42	6	0	6	2	0.0555556	0.542857	0.487302	0.487302
AT5G43500:E003	Alt3ss	AT5G43500	ARP9	actin-related protein 9	-	AT5G43500	5:17469675-17473591	17470021	17470076	56	2.77094	0.00019693	0.0713106	5.1747e+16	0	3	0	14	23	7	NA	NA	NA	NA	NA	NA	NA	5.1747e+16	55	56	53	54	20	29	0.0179641	0.29932	0.281356	0.281356
AT4G16765:I002	-	AT4G16765	AT4G16765	2-oxoglutarate (2OG) and Fe(II)-dependent oxygenase superfamily protein	-	AT4G16765	4:9429875-9432437	9430260	9430342	83	2.74951	0.00030543	0.0875618	AT4G16765:I002_E1I	1	0	2	3	11	7	AT4G16765:I002_IE2	1	0	0	3	8	3	494302599430343	121	95	86	116	133	149	0.00657895	0.0421179	0.035539	0.035539
AT5G14930:I001	-	AT5G14930	SAG101	senescence-associated gene 101	-	AT5G14930	5:4828640-4830955	4828774	4828925	152	2.74748	0.00012521	0.055414	AT5G14930:I001_E1I	0	1	0	5	0	10	AT5G14930:I001_IE2	1	1	3	16	8	10	548287734828926	18	10	26	17	15	18	0.0526316	0.328859	0.276227	0.276227
AT4G16765:E003	external	AT4G16765	AT4G16765	2-oxoglutarate (2OG) and Fe(II)-dependent oxygenase superfamily protein	-	AT4G16765	4:9429875-9432437	9430286	9430342	57	2.73882	0.00031547	0.0892537	NA	NA	NA	NA	NA	NA	NA	NA	NA	NA	NA	NA	NA	NA	NA	NA	NA	NA	NA	NA	NA	NA	NA	NA	NA
AT2G01690:I007	-	AT2G01690	AT2G01690	ARM repeat superfamily protein	-	AT2G01690	2:308702-313805	310882	311006	125	2.70308	2.3002e-05	0.01932	AT2G01690:I007_E1I	0	0	0	2	1	0	AT2G01690:I007_IE2	0	0	0	0	0	0	2310881311007	213	259	240	269	214	267	0	0.00199601	0.00199601	0.00199601
AT3G02070:I003	-	AT3G02070	AT3G02070	Cysteine proteinases superfamily protein	-	AT3G02070	3:360921-363429	361670	361852	183	2.66615	0.00023343	0.0782213	AT3G02070:I003_E1I	2	0	0	6	8	4	AT3G02070:I003_IE2	5	0	2	19	5	12	3361669361853	66	65	77	67	100	63	0.0211765	0.105058	0.0838819	0.0838819
AT4G11900:I003	-	AT4G11900	AT4G11900	S-locus lectin protein kinase family protein	-	AT4G11900	4:7150241-7153571	7151298	7151406	109	2.64897	3.0131e-05	0.0232692	AT4G11900:I003_E1I	0	0	1	7	14	5	AT4G11900:I003_IE2	0	5	2	10	7	18	471512977151407	25	13	14	31	18	12	0.0714286	0.333333	0.261905	0.261905
AT2G45540:I015	-	AT2G45540	AT2G45540	WD-40 repeat family protein / beige-like protein	-	AT2G45540	2:18757489-18772831	18762195	18762423	229	2.63215	0.00056757	0.116294	AT2G45540:I015_E1I	2	0	2	4	4	5	AT2G45540:I015_IE2	0	0	1	3	8	0	2.18762e+16	116	164	163	147	142	126	0.00561167	0.028103	0.0224914	0.0224914
AT2G11520:I003	-	AT2G11520	CRCK3	calmodulin-binding receptor-like cytoplasmic kinase 3	-	AT2G11520	2:4618581-4621576	4619717	4619803	87	2.55587	0.00014657	0.0605285	AT2G11520:I003_E1I	2	1	1	7	3	4	AT2G11520:I003_IE2	1	1	0	6	10	10	246197164619804	150	140	94	181	176	135	0.00775194	0.0390625	0.0313106	0.0313106
AT4G31210:I022	-	AT4G31210	AT4G31210	DNA topoisomerase, type IA, core	-	AT4G31210	4:15165156-15172738	15172227	15172393	167	2.55446	0.00057351	0.116991	AT4G31210:I022_E1I	0	0	0	3	3	3	AT4G31210:I022_IE2	2	1	0	9	1	4	4.15172e+16	106	97	147	109	92	80	0.00426743	0.0393162	0.0350488	0.0350488
AT1G27770:I004	-	AT1G27770	ACA1	autoinhibited Ca2 -ATPase 1	-	AT1G27770	1:9671638-9676157	9673107	9673280	174	2.53856	0.00024122	0.0789033	AT1G27770:I004_E1I	0	2	0	15	11	20	AT1G27770:I004_IE2	0	1	0	5	9	11	196731069673281	95	155	117	171	169	168	0.00407056	0.0653174	0.0612468	0.0612468
AT1G08930:I004	-	AT1G08930	ERD6	Major facilitator superfamily protein	-	AT1G08930	1:2873465-2877270	2874371	2874491	121	2.53551	8.6192e-05	0.0443748	AT1G08930:I004_E1I	0	0	0	1	0	0	AT1G08930:I004_IE2	0	0	0	3	2	1	128743702874492	284	397	348	559	574	669	0	0.00193852	0.00193852	0.00193852
AT3G23480:I016	-	AT3G23480	AT3G23480	Cyclopropane-fatty-acyl-phospholipid synthase	-	AT3G23480	3:8418801-8422916	8422177	8422269	93	2.52207	4.7021e-05	0.0311128	AT3G23480:I016_E1I	3	0	2	11	18	12	AT3G23480:I016_IE2	1	0	0	2	4	3	384221768422270	34	39	38	37	29	74	0.0263158	0.151515	0.125199	0.125199
AT2G36720:I004	-	AT2G36720	AT2G36720	Acyl-CoA N-acyltransferase with RING/FYVE/PHD-type zinc finger domain-containing protein	-	AT2G36720	2:15393071-15399418	15395023	15395174	152	2.51039	2.7481e-09	9.885e-06	AT2G36720:I004_E1I	0	0	2	2	9	1	AT2G36720:I004_IE2	0	2	2	4	4	4	2.15395e+16	65	65	71	72	59	62	0.0147059	0.0585366	0.0438307	0.0438307
AT1G19330:I001	-	AT1G19330	AT1G19330	histone deacetylase complex subunit	-	AT1G19330	1:6680563-6683533	6680941	6681039	99	2.49777	0.00015652	0.0628395	AT1G19330:I001_E1I	2	1	2	2	18	7	AT1G19330:I001_IE2	0	0	0	1	0	0	166809406681040	107	121	113	188	185	153	0.00727802	0.0259259	0.0186479	0.0186479
AT1G54730:I016	-	AT1G54730	AT1G54730	Major facilitator superfamily protein	-	AT1G54730	1:20424410-20430123	20428843	20429313	471	2.48758	1.6495e-08	4.8013e-05	AT1G54730:I016_E1I	2	0	0	0	2	0	AT1G54730:I016_IE2	0	0	0	0	0	0	1.20429e+16	40	16	59	35	23	0	0.00862069	0.0169491	0.00832846	0.00832846
AT1G69840:E009	as	AT1G69840	AT1G69840	SPFH/Band 7/PHB domain-containing membrane-associated protein family	-	AT1G69840	1:26293601-26295849	26295188	26295447	260	2.4875	1.5922e-12	1.3389e-08	NA	NA	NA	NA	NA	NA	NA	NA	NA	NA	NA	NA	NA	NA	NA	NA	NA	NA	NA	NA	NA	NA	NA	NA	NA
AT4G30210:I015	-	AT4G30210	ATR2	P450 reductase 2	-	AT4G30210	4:14796764-14800922	14800009	14800086	78	2.47376	0.00041031	0.103165	AT4G30210:I015_E1I	1	0	0	4	3	4	AT4G30210:I015_IE2	1	0	0	6	11	8	4.148e+16	500	498	500	565	580	630	0.00066711	0.010039	0.00937193	0.00937193
AT4G36630:I002	-	AT4G36630	EMB2754	Vacuolar sorting protein 39	-	AT4G36630	4:17271819-17276616	17272468	17272558	91	2.47279	0.00069919	0.128905	AT4G36630:I002_E1I	0	0	0	0	4	0	AT4G36630:I002_IE2	2	2	1	10	8	14	4.17272e+16	114	93	135	117	80	74	0.00725689	0.0622837	0.0550268	0.0550268
AT4G23850:I007	-	AT4G23850	LACS4	AMP-dependent synthetase and ligase family protein	-	AT4G23850	4:12403454-12408335	12405395	12405472	78	2.472	6.9657e-05	0.038636	AT4G23850:I007_E1I	1	0	2	8	21	4	AT4G23850:I007_IE2	1	0	0	5	13	4	4.12405e+16	411	407	631	551	471	393	0.00137836	0.0190641	0.0176858	0.0176858
AT1G10130:I029	-	AT1G10130	ECA3	endoplasmic reticulum-type calcium-transporting ATPase 3	-	AT1G10130	1:3310930-3322213	3320869	3320984	116	2.47172	0.00028365	0.0838561	AT1G10130:I029_E1I	0	0	1	3	2	12	AT1G10130:I029_IE2	0	0	6	5	10	14	133208683320985	258	166	180	239	288	234	0.00576132	0.0293367	0.0235754	0.0235754
AT2G34770:I005	-	AT2G34770	FAH1	fatty acid hydroxylase 1	-	AT2G34770	2:14665667-14668250	14667616	14667692	77	2.45931	1.3043e-05	0.0126549	AT2G34770:I005_E1I	1	4	3	8	6	7	AT2G34770:I005_IE2	0	1	3	7	3	12	2.14668e+16	431	329	325	379	421	428	0.00549954	0.0172069	0.0117073	0.0117073
AT4G31350:I008	-	AT4G31350	AT4G31350	Core-2/I-branching beta-1,6-N-acetylglucosaminyltransferase family protein	-	AT4G31350	4:15212498-15215856	15214619	15215024	406	2.45608	0.0003109	0.0882912	AT4G31350:I008_E1I	0	3	0	1	6	4	AT4G31350:I008_IE2	0	0	0	6	0	0	4.15215e+16	106	97	109	92	94	91	0.00478469	0.0297723	0.0249876	0.0249876
AT3G51860:I001	-	AT3G51860	CAX3	cation exchanger 3	-	AT3G51860	3:19239427-19242913	19239743	19240225	483	2.44751	5.37e-06	0.00635007	AT3G51860:I001_E1I	0	0	0	0	2	3	AT3G51860:I001_IE2	0	0	4	2	4	1	3.1924e+16	58	46	45	31	49	41	0.013245	0.0472441	0.0339991	0.0339991
AT5G52450:I007	-	AT5G52450	AT5G52450	MATE efflux family protein	-	AT5G52450	5:21288898-21291862	21290785	21291506	722	2.44744	0.00026058	0.0808222	AT5G52450:I007_E1I	0	2	2	0	4	5	AT5G52450:I007_IE2	1	0	1	5	5	9	5.21291e+16	46	73	54	60	65	57	0.0170455	0.0714286	0.0543831	0.0543831
AT5G12310:I001	-	AT5G12310	AT5G12310	RING/U-box superfamily protein	-	AT5G12310	5:3980226-3982442	3980948	3981103	156	2.42489	3.3477e-13	3.8125e-09	AT5G12310:I001_E1I	4	5	1	24	24	52	AT5G12310:I001_IE2	5	3	1	8	16	13	539809473981104	155	151	168	145	141	149	0.0196484	0.136048	0.116399	0.116399
AT3G17850:I005	-	AT3G17850	AT3G17850	Protein kinase superfamily protein	-	AT3G17850	3:6109705-6116458	6110994	6111098	105	2.41388	2.2968e-06	0.0031894	AT3G17850:I005_E1I	1	0	1	11	3	8	AT3G17850:I005_IE2	2	0	0	3	8	7	361109936111099	122	161	228	179	200	208	0.00389864	0.0329489	0.0290503	0.0290503
AT3G23980:I010	-	AT3G23980	BLI	BLISTER	-	AT3G23980	3:8662433-8667752	8665695	8665989	295	2.39593	4.2895e-16	8.1158e-12	AT3G23980:I010_E1I	9	0	3	15	15	22	AT3G23980:I010_IE2	3	1	2	39	23	16	386656948665990	133	107	109	151	136	173	0.0251397	0.12381	0.0986699	0.0986699
AT2G22840:I002	-	AT2G22840	GRF1	growth-regulating factor 1	-	AT2G22840	2:9728756-9731301	9729545	9729789	245	2.36788	0.00012859	0.0564911	AT2G22840:I002_E1I	0	0	0	0	6	1	AT2G22840:I002_IE2	0	2	0	5	6	7	297295449729790	45	39	26	33	20	29	0.00900901	0.132275	0.123266	0.123266
AT5G20380:I007	-	AT5G20380	PHT4	0	-	AT5G20380	5:6887725-6892432	6889542	6889877	336	2.36596	2.4463e-06	0.00336616	AT5G20380:I007_E1I	2	2	0	4	6	15	AT5G20380:I007_IE2	1	0	0	1	1	2	568895416889878	96	99	97	87	99	91	0.00848896	0.0497427	0.0412537	0.0412537
AT2G30740:I003	-	AT2G30740	AT2G30740	Protein kinase superfamily protein	-	AT2G30740	2:13095976-13098594	13097018	13097108	91	2.34315	0.00067357	0.126731	AT2G30740:I003_E1I	0	0	1	2	3	2	AT2G30740:I003_IE2	0	0	0	3	3	0	2.13097e+16	182	145	202	200	109	203	0.00094429	0.0125362	0.0115919	0.0115919
AT2G44490:I008	-	AT2G44490	PEN2	Glycosyl hydrolase superfamily protein	-	AT2G44490	2:18364756-18367725	18366608	18366696	89	2.3331	1.0942e-06	0.00192588	AT2G44490:I008_E1I	1	2	0	18	5	9	AT2G44490:I008_IE2	6	0	1	16	24	20	2.18367e+16	614	613	668	789	771	790	0.00263158	0.0191987	0.0165671	0.0165671
AT2G47980:I018	-	AT2G47980	SCC3	sister-chromatid cohesion protein 3	-	AT2G47980	2:19631259-19636978	19635911	19635981	71	2.31274	9.0573e-05	0.0452452	AT2G47980:I018_E1I	0	0	0	1	0	0	AT2G47980:I018_IE2	0	0	0	0	0	0	2.19636e+16	260	258	249	262	305	263	0	0.00060205	0.00060205	0.00060205
AT1G02930:I001	-	AT1G02930	GSTF6	glutathione S-transferase 6	-	AT1G02930	1:661177-662456	661791	661900	110	2.30619	0.00076522	0.134368	AT1G02930:I001_E1I	0	1	1	3	2	4	AT1G02930:I001_IE2	0	1	1	4	5	5	1661790661901	297	372	293	265	352	235	0.00207469	0.0133179	0.0112432	0.0112432
AT2G14170:I006	-	AT2G14170	ALDH6B2	aldehyde dehydrogenase 6B2	-	AT2G14170	2:5977356-5981899	5978595	5978794	200	2.2898	7.2154e-10	2.9517e-06	AT2G14170:I006_E1I	1	1	0	17	4	6	AT2G14170:I006_IE2	2	3	4	7	6	8	259785945978795	450	418	367	367	440	410	0.0044337	0.0193392	0.0149056	0.0149056
AT3G56090:I002	-	AT3G56090	FER3	ferritin 3	-	AT3G56090	3:20814047-20816035	20814546	20814648	103	2.2863	0.00050605	0.11101	AT3G56090:I002_E1I	1	0	0	0	0	4	AT3G56090:I002_IE2	1	0	0	1	0	2	3.20815e+16	242	236	377	216	210	145	0.00116822	0.00609225	0.00492403	0.00492403
AT5G25752:I006	-	AT5G25752	0	0	-	AT5G25752	5:8951264-8953396	8953026	8953142	117	2.2854	0.00083086	0.13989	AT5G25752:I006_E1I	2	0	4	3	11	12	AT5G25752:I006_IE2	3	0	2	7	6	1	589530258953143	210	223	167	238	209	211	0.0090834	0.0294985	0.0204151	0.0204151
AT1G69840:E008	Alt5ss*	AT1G69840	AT1G69840	SPFH/Band 7/PHB domain-containing membrane-associated protein family	-	AT1G69840	1:26293601-26295849	26295180	26295187	8	2.27932	1.6657e-06	0.00262633	NA	NA	NA	NA	NA	NA	NA	NA	NA	NA	NA	NA	NA	NA	1.26295159.26295703;1.26295159.26295590	62	64	80	64	57	52	0	0	0	0
AT1G63830:I007	-	AT1G63830	AT1G63830	PLAC8 family protein	-	AT1G63830	1:23685093-23687363	23686485	23686568	84	2.27631	4.0635e-05	0.028174	AT1G63830:I007_E1I	0	3	3	2	10	17	AT1G63830:I007_IE2	2	3	2	5	16	25	1.23686e+16	250	263	296	330	338	288	0.00797057	0.0377453	0.0297748	0.0297748
AT2G01130:I014	-	AT2G01130	AT2G01130	DEA(D/H)-box RNA helicase family protein	-	AT2G01130	2:88559-94660	93390	93528	139	2.27456	0.00088744	0.14318	AT2G01130:I014_E1I	0	0	0	0	4	7	AT2G01130:I014_IE2	0	0	0	3	13	3	29338993529	34	36	36	34	58	40	0	0.102041	0.102041	0.102041
AT4G27800:I007	-	AT4G27800	TAP38	thylakoid-associated phosphatase 38	-	AT4G27800	4:13851862-13854191	13852925	13853004	80	2.26456	2.263e-05	0.01932	AT4G27800:I007_E1I	4	1	3	1	0	2	AT4G27800:I007_IE2	2	1	6	3	3	5	4.13853e+16	641	544	759	684	585	599	0.00435339	0.00373333	-0.00062006	0.00062006
AT1G56280:I002	-	AT1G56280	DI19	drought-induced 19	-	AT1G56280	1:21072855-21074877	21073478	21073560	83	2.23541	0.00043147	0.105077	AT1G56280:I002_E1I	1	2	3	3	0	8	AT1G56280:I002_IE2	1	1	2	2	0	3	1.21073e+16	3036	2994	3511	3107	2568	2880	0.00052378	0.00093425	0.00041047	0.00041047
AT4G12840:E015	external	AT4G12840	AT4G12840	GTPase Der (DUF707)	-	AT4G12840	4:7533439-7536263	7536234	7536263	30	2.2151	0.0008667	0.141877	NA	NA	NA	NA	NA	NA	NA	NA	NA	NA	NA	NA	NA	NA	NA	NA	NA	NA	NA	NA	NA	NA	NA	NA	NA
AT3G51830:I016	-	AT3G51830	SAC8	SAC domain-containing protein 8	-	AT3G51830	3:19220121-19225280	19223709	19223816	108	2.19084	0.00043303	0.105077	AT3G51830:I016_E1I	2	4	3	9	3	8	AT3G51830:I016_IE2	2	1	0	10	4	7	3.19224e+16	98	140	107	123	138	84	0.017094	0.0560875	0.0389935	0.0389935
AT3G59310:I002	-	AT3G59310	AT3G59310	solute carrier family 35 protein (DUF914)	-	AT3G59310	3:21921746-21924415	21922573	21922653	81	2.18546	0.00015037	0.0614236	AT3G59310:I002_E1I	2	3	0	16	14	10	AT3G59310:I002_IE2	0	2	2	12	27	23	NA	NA	NA	NA	NA	NA	NA	1	1	0	0
AT3G18860:I018	-	AT3G18860	AT3G18860	transducin family protein / WD-40 repeat family protein	-	AT3G18860	3:6501668-6508553	6507340	6507598	259	2.17994	0.00091789	0.145176	AT3G18860:I018_E1I	0	1	0	0	0	1	AT3G18860:I018_IE2	1	1	0	2	15	2	365073396507599	265	191	243	267	225	203	0.00214133	0.0141844	0.0120431	0.0120431
AT3G12980:I013	-	AT3G12980	HAC5	histone acetyltransferase of the CBP family 5	-	AT3G12980	3:4146499-4154895	4152959	4153283	325	2.17863	0.00070605	0.129538	AT3G12980:I013_E1I	1	2	6	11	8	5	AT3G12980:I013_IE2	0	0	0	6	1	3	341529584153284	55	49	50	47	64	48	0.0283912	0.0965909	0.0681997	0.0681997
AT4G18340:I001	-	AT4G18340	AT4G18340	Glycosyl hydrolase superfamily protein	-	AT4G18340	4:10130050-10132061	10130320	10130444	125	2.15239	0.00079464	0.13644	AT4G18340:I001_E1I	0	1	3	15	5	7	AT4G18340:I001_IE2	1	1	4	5	3	7	4.1013e+16	29	28	38	21	44	15	0.05	0.207921	0.157921	0.157921
AT1G19880:I008	-	AT1G19880	AT1G19880	Regulator of chromosome condensation (RCC1) family protein	-	AT1G19880	1:6900415-6904069	6902104	6902197	94	2.15142	0.00083944	0.140242	AT1G19880:I008_E1I	0	0	0	2	0	0	AT1G19880:I008_IE2	4	0	0	2	6	0	169021036902198	114	172	176	104	141	126	0.00431034	0.0132979	0.00898753	0.00898753
AT3G14100:I011	-	AT3G14100	AT3G14100	RNA-binding (RRM/RBD/RNP motifs) family protein	-	AT3G14100	3:4672919-4676162	4675551	4675668	118	2.149	1.4678e-07	0.00034179	AT3G14100:I011_E1I	2	1	0	14	15	22	AT3G14100:I011_IE2	1	1	4	14	20	11	346755504675669	602	554	526	573	668	578	0.00266825	0.0257097	0.0230415	0.0230415
AT1G65040:I006	-	AT1G65040	Hrd1B	RING/U-box superfamily protein	-	AT1G65040	1:24159834-24163628	24161997	24162832	836	2.14101	1.3186e-05	0.0126549	AT1G65040:I006_E1I	0	0	1	4	6	3	AT1G65040:I006_IE2	0	2	0	1	6	5	1.24162e+16	44	54	88	66	33	34	0.008	0.0859107	0.0779106	0.0779106
AT2G39190:I017	-	AT2G39190	ATATH8	Protein kinase superfamily protein	-	AT2G39190	2:16349968-16355963	16355112	16355340	229	2.14031	1.5327e-06	0.00246795	AT2G39190:I017_E1I	1	2	2	17	5	20	AT2G39190:I017_IE2	6	0	2	15	16	31	2.16355e+16	414	315	393	359	310	350	0.00575986	0.0485527	0.0427929	0.0427929
AT1G75060:I006	-	AT1G75060	AT1G75060	histone deacetylase complex subunit	-	AT1G75060	1:28181275-28183503	28182338	28183060	723	2.12236	0.00034893	0.0944795	AT1G75060:I006_E1I	0	4	4	17	24	3	AT1G75060:I006_IE2	1	0	0	0	0	1	1.28182e+16	19	32	29	24	17	17	0.0532544	0.279503	0.226249	0.226249
AT2G17320:I001	-	AT2G17320	AT2G17320	pantothenate kinase	-	AT2G17320	2:7533480-7535942	7533618	7533687	70	2.11395	0.00088795	0.14318	AT2G17320:I001_E1I	3	2	1	4	9	10	AT2G17320:I001_IE2	5	2	1	2	8	10	275336177533688	76	51	78	59	63	53	0.0330189	0.109415	0.0763959	0.0763959
AT3G47450:I009	-	AT3G47450	NOA1	P-loop containing nucleoside triphosphate hydrolases superfamily protein	-	AT3G47450	3:17483068-17486347	17484620	17484921	302	2.09275	0.00028963	0.0846326	AT3G47450:I009_E1I	0	0	0	0	0	0	AT3G47450:I009_IE2	1	0	1	0	0	0	3.17485e+16	283	279	239	244	194	242	0.00124688	0	-0.00124688	0.00124688
AT5G03345:I005	-	AT5G03345	AT5G03345	membrane magnesium transporter-like protein	-	AT5G03345	5:814085-815619	814625	815390	766	2.08477	4.2769e-10	1.904e-06	AT5G03345:I005_E1I	5	0	0	10	12	1	AT5G03345:I005_IE2	4	3	1	8	5	12	5814624815391	204	185	331	246	207	208	0.00894701	0.0350365	0.0260895	0.0260895
AT5G13700:E007	-	AT5G13700	PAO1	polyamine oxidase 1	-	AT5G13700	5:4420069-4423033	4422405	4422527	123	2.07003	0.00028777	0.0845054	544223244422405	0	6	2	9	13	18	544225274422609	3	3	2	13	15	9	NA	NA	NA	NA	NA	NA	NA	1	1	0	0
AT3G51830:I012	-	AT3G51830	SAC8	SAC domain-containing protein 8	-	AT3G51830	3:19220121-19225280	19222430	19222602	173	2.06939	0.00022856	0.077569	AT3G51830:I012_E1I	2	1	2	10	6	17	AT3G51830:I012_IE2	1	1	0	9	5	6	3.19222e+16	87	78	77	63	67	81	0.0142566	0.111579	0.0973223	0.0973223
AT2G13440:I004	-	AT2G13440	AT2G13440	glucose-inhibited division family A protein	-	AT2G13440	2:5593060-5598296	5594260	5594754	495	2.06735	2.9038e-10	1.3735e-06	AT2G13440:I004_E1I	5	1	5	13	3	11	AT2G13440:I004_IE2	7	10	3	20	25	30	255942595594755	170	198	153	164	117	128	0.028891	0.11087	0.0819786	0.0819786
AT4G26110:E011	-	AT4G26110	NAP1	0	-	AT4G26110	4:13232595-13235879	13235010	13235027	18	2.04855	1.9156e-06	0.00279093	4.13235e+16	110	97	99	540	95	473	NA	NA	NA	NA	NA	NA	NA	4.13235e+16	19	11	16	7	17	6	0.768844	0.94863	0.179786	0.179786
AT5G04740:I009	-	AT5G04740	ACR12	ACT domain-containing protein	-	AT5G04740	5:1368542-1371480	1370170	1370318	149	2.0382	1.0603e-05	0.0106996	AT5G04740:I009_E1I	0	1	3	9	13	4	AT5G04740:I009_IE2	1	1	4	2	7	3	513701691370319	624	689	596	674	640	575	0.00261233	0.00995807	0.00734574	0.00734574
AT2G31865:I004	-	AT2G31865	PARG2	poly(ADP-ribose) glycohydrolase 2	-	AT2G31865	2:13546596-13549536	13547383	13547451	69	2.03488	0.00079382	0.13644	AT2G31865:I004_E1I	2	0	3	8	3	14	AT2G31865:I004_IE2	2	0	2	8	3	13	NA	NA	NA	NA	NA	NA	NA	1	1	0	0
AT2G03530:I005	-	AT2G03530	UPS2	ureide permease 2	-	AT2G03530	2:1071594-1073566	1072846	1072909	64	2.00195	3.0421e-05	0.0233735	AT2G03530:I005_E1I	3	3	5	16	11	7	AT2G03530:I005_IE2	4	2	2	23	14	17	210728451072910	70	80	55	48	53	60	0.044289	0.214634	0.170345	0.170345
AT5G42540:I013	-	AT5G42540	XRN2	exoribonuclease 2	-	AT5G42540	5:17007389-17014801	17011864	17012329	466	1.97414	0.00011026	0.0510951	AT5G42540:I013_E1I	0	0	0	7	2	0	AT5G42540:I013_IE2	0	0	1	0	8	2	5.17012e+16	324	254	296	305	230	273	0.00057176	0.0116208	0.011049	0.011049
AT5G13370:I003	-	AT5G13370	AT5G13370	Auxin-responsive GH3 family protein	-	AT5G13370	5:4286819-4289554	4287862	4287998	137	1.96191	0.00010745	0.0508252	AT5G13370:I003_E1I	5	1	1	4	5	9	AT5G13370:I003_IE2	2	3	1	16	5	18	542878614287999	72	84	45	76	97	64	0.0313253	0.107345	0.0760193	0.0760193
AT2G31810:I012	-	AT2G31810	AT2G31810	ACT domain-containing small subunit of acetolactate synthase protein	-	AT2G31810	2:13524221-13528557	13527105	13527401	297	1.95499	2.9312e-07	0.00061622	AT2G31810:I012_E1I	0	1	2	12	11	12	AT2G31810:I012_IE2	1	0	0	8	3	5	2.13527e+16	272	273	371	372	323	312	0.00217865	0.0246973	0.0225187	0.0225187
AT2G26200:I003	-	AT2G26200	AT2G26200	S-adenosyl-L-methionine-dependent methyltransferases superfamily protein	-	AT2G26200	2:11152726-11156466	11153123	11153670	548	1.95107	6.8796e-05	0.0385773	AT2G26200:I003_E1I	1	0	0	0	0	1	AT2G26200:I003_IE2	1	0	0	1	4	1	2.11153e+16	78	64	41	67	53	67	0.00543478	0.0183727	0.0129379	0.0129379
AT1G67320:E017	-	AT1G67320	EMB2813	DNA primase, large subunit family	-	AT1G67320	1:25205279-25209033	25208047	25208104	58	1.94892	0.00076328	0.134198	1.25208e+16	0	0	53	66	57	67	1.25208e+16	6	8	35	51	38	58	NA	NA	NA	NA	NA	NA	NA	1	1	0	0
AT2G22980:I008	-	AT2G22980	SCPL13	serine carboxypeptidase-like 13	-	AT2G22980	2:9778877-9783251	9780453	9780816	364	1.94568	4.2013e-10	1.904e-06	AT2G22980:I008_E1I	6	5	7	17	26	21	AT2G22980:I008_IE2	3	1	4	8	9	9	297804529780817	173	178	205	176	283	232	0.0228471	0.0611413	0.0382942	0.0382942
AT4G36850:I008	-	AT4G36850	AT4G36850	PQ-loop repeat family protein / transmembrane family protein	-	AT4G36850	4:17353291-17355891	17355176	17355348	173	1.92667	1.116e-12	1.0558e-08	AT4G36850:I008_E1I	4	0	2	9	13	14	AT4G36850:I008_IE2	1	2	4	15	9	10	4.17355e+16	247	140	195	363	419	603	0.011045	0.0246479	0.0136029	0.0136029
AT1G03090:I005	-	AT1G03090	MCCA	methylcrotonyl-CoA carboxylase alpha chain	-	AT1G03090	1:739679-744184	741066	741147	82	1.91349	3.9978e-05	0.0278857	AT1G03090:I005_E1I	1	4	16	43	39	42	AT1G03090:I005_IE2	3	4	19	45	57	58	1741065741148	145	148	152	149	162	177	0.0501601	0.225397	0.175237	0.175237
AT5G13550:I011	-	AT5G13550	SULTR4	0	-	AT5G13550	5:4355276-4359552	4357843	4358221	379	1.8972	3.8511e-05	0.0273798	AT5G13550:I011_E1I	0	0	0	0	1	0	AT5G13550:I011_IE2	1	0	3	4	12	6	543578424358222	187	129	93	138	127	102	0.00486618	0.0303831	0.0255169	0.0255169
AT1G24040:E001	external	AT1G24040	AT1G24040	Acyl-CoA N-acyltransferases (NAT) superfamily protein	-	AT1G24040	1:8503777-8506803	8503777	8503788	12	1.89379	0.00081798	0.138646	NA	NA	NA	NA	NA	NA	NA	NA	NA	NA	NA	NA	NA	NA	NA	NA	NA	NA	NA	NA	NA	NA	NA	NA	NA
AT2G30710:I003	-	AT2G30710	AT2G30710	Ypt/Rab-GAP domain of gyp1p superfamily protein	-	AT2G30710	2:13085886-13089261	13086712	13087163	452	1.88631	0.00048731	0.109112	AT2G30710:I003_E1I	0	1	0	2	1	5	AT2G30710:I003_IE2	2	0	0	8	6	5	2.13087e+16	46	69	94	54	59	35	0.00712589	0.0835913	0.0764654	0.0764654
AT5G23630:I004	-	AT5G23630	PDR2	phosphate deficiency response 2	-	AT5G23630	5:7960478-7967946	7962689	7962976	288	1.88274	2.0724e-07	0.00046129	AT5G23630:I004_E1I	4	4	3	11	22	11	AT5G23630:I004_IE2	5	4	8	9	19	14	579626887962977	101	120	135	114	104	72	0.0378378	0.129129	0.0912913	0.0912913
AT5G59960:I010	-	AT5G59960	AT5G59960	K-stimulated pyrophosphate-energized sodium pump protein	-	AT5G59960	5:24142014-24145333	24144721	24145047	327	1.8659	0.00072747	0.131555	AT5G59960:I010_E1I	0	3	1	6	1	12	AT5G59960:I010_IE2	4	3	4	3	3	4	5.24145e+16	123	109	134	109	129	130	0.0200803	0.0379085	0.0178282	0.0178282
AT2G26260:I005	-	AT2G26260	3BETAHSD/D2	3beta-hydroxysteroid-dehydrogenase/decarboxylase isoform 2	-	AT2G26260	2:11178100-11182976	11179177	11179998	822	1.85338	0.000834	0.140242	AT2G26260:I005_E1I	0	3	0	4	1	2	AT2G26260:I005_IE2	0	0	0	1	1	1	2.11179e+16	29	26	38	15	21	14	0.015873	0.0909091	0.0750361	0.0750361
AT1G75410:E005	IR	AT1G75410	BLH3	BEL1-like homeodomain 3	-	AT1G75410	1:28299792-28302603	28301951	28302402	452	1.84946	0.00039117	0.101039	AT1G75410:E005_E1I	5	5	1	5	17	0	AT1G75410:E005_IE2	1	0	1	2	2	0	1.28302e+16	115	92	65	84	98	113	0.0233393	0.0422078	0.0188685	0.0188685
AT1G06410:I004	-	AT1G06410	TPS7	trehalose-phosphatase/synthase 7	-	AT1G06410	1:1954850-1958756	1958177	1958282	106	1.83397	7.8634e-05	0.0419091	AT1G06410:I004_E1I	10	3	4	26	11	19	AT1G06410:I004_IE2	9	2	11	21	8	16	119581761958283	421	345	427	421	341	432	0.0160825	0.0405785	0.0244961	0.0244961
AT4G33080:I013	-	AT4G33080	AT4G33080	AGC (cAMP-dependent, cGMP-dependent and protein kinase C) kinase family protein	-	AT4G33080	4:15959962-15964710	15964026	15964210	185	1.83392	3.2521e-05	0.0247359	AT4G33080:I013_E1I	0	6	0	18	2	10	AT4G33080:I013_IE2	5	5	5	20	7	16	4.15964e+16	169	209	202	175	162	157	0.0177815	0.068803	0.0510215	0.0510215
AT2G20360:I005	-	AT2G20360	AT2G20360	NAD(P)-binding Rossmann-fold superfamily protein	-	AT2G20360	2:8785988-8789473	8787358	8787470	113	1.8238	5.984e-07	0.00114652	AT2G20360:I005_E1I	2	3	3	11	23	9	AT2G20360:I005_IE2	2	4	3	16	14	6	287873578787471	560	540	621	627	489	472	0.00491472	0.0242703	0.0193556	0.0193556
AT3G09830:I001	-	AT3G09830	AT3G09830	Protein kinase superfamily protein	-	AT3G09830	3:3016494-3018983	3016805	3017142	338	1.82255	0.00036029	0.0963622	AT3G09830:I001_E1I	1	0	0	0	0	1	AT3G09830:I001_IE2	5	2	4	13	16	19	NA	NA	NA	NA	NA	NA	NA	1	1	0	0
AT1G15180:I001	-	AT1G15180	AT1G15180	MATE efflux family protein	-	AT1G15180	1:5224385-5226702	5224722	5224825	104	1.8199	1.8814e-05	0.0168508	AT1G15180:I001_E1I	3	10	1	20	18	19	AT1G15180:I001_IE2	1	4	7	18	17	6	152247215224826	87	92	104	74	76	92	0.0439189	0.168385	0.124466	0.124466
AT3G01790:E001	external	AT3G01790	AT3G01790	Ribosomal protein L13 family protein	-	AT3G01790	3:283689-285778	283689	283708	20	1.81391	0.00065246	0.125209	NA	NA	NA	NA	NA	NA	NA	NA	NA	NA	NA	NA	NA	NA	NA	NA	NA	NA	NA	NA	NA	NA	NA	NA	NA
AT4G16765:E005	IR	AT4G16765	AT4G16765	2-oxoglutarate (2OG) and Fe(II)-dependent oxygenase superfamily protein	-	AT4G16765	4:9429875-9432437	9430389	9430470	82	1.80467	0.00046703	0.107142	AT4G16765:E005_E1I	2	0	0	11	4	10	AT4G16765:E005_IE2	1	0	0	11	3	11	494303889430471	94	80	70	84	114	104	0.00610998	0.0764526	0.0703426	0.0703426
AT5G38880:I007	-	AT5G38880	AUG5	HAUS augmin-like complex subunit	-	AT5G38880	5:15563306-15569194	15566507	15566705	199	1.78952	0.00088919	0.14318	AT5G38880:I007_E1I	2	1	5	29	14	9	AT5G38880:I007_IE2	3	0	5	6	3	0	5.15567e+16	79	70	121	119	74	77	0.028777	0.101498	0.0727205	0.0727205
AT4G31780:I002	-	AT4G31780	MGD1	monogalactosyl diacylglycerol synthase 1	-	AT4G31780	4:15373999-15377134	15375369	15375585	217	1.78947	1.4252e-06	0.00234477	AT4G31780:I002_E1I	0	0	0	12	1	3	AT4G31780:I002_IE2	1	0	0	9	3	6	4.15375e+16	373	324	561	379	317	308	0.0003973	0.0166503	0.016253	0.016253
AT1G08930:I016	-	AT1G08930	ERD6	Major facilitator superfamily protein	-	AT1G08930	1:2873465-2877270	2876754	2876854	101	1.75629	1.7527e-06	0.0026636	AT1G08930:I016_E1I	0	9	5	46	42	29	AT1G08930:I016_IE2	0	7	5	45	56	32	128767532876855	390	374	474	714	801	925	0.0103917	0.0487329	0.0383413	0.0383413
AT2G25840:I006	-	AT2G25840	OVA4	Nucleotidylyl transferase superfamily protein	-	AT2G25840	2:11021848-11025370	11023191	11023413	223	1.7367	0.00049781	0.110321	AT2G25840:I006_E1I	3	0	3	2	1	3	AT2G25840:I006_IE2	3	0	3	16	3	11	2.11023e+16	226	191	231	180	123	110	0.00917431	0.0417633	0.032589	0.032589
AT2G22980:I005	-	AT2G22980	SCPL13	serine carboxypeptidase-like 13	-	AT2G22980	2:9778877-9783251	9779730	9780040	311	1.73578	6.8641e-09	2.3561e-05	AT2G22980:I005_E1I	3	1	2	18	16	10	AT2G22980:I005_IE2	3	3	6	16	29	16	297797299780041	380	249	399	530	376	391	0.00867888	0.0389033	0.0302244	0.0302244
AT2G31810:I006	-	AT2G31810	AT2G31810	ACT domain-containing small subunit of acetolactate synthase protein	-	AT2G31810	2:13524221-13528557	13525835	13526000	166	1.73189	1.0528e-08	3.1871e-05	AT2G31810:I006_E1I	5	0	4	12	33	23	AT2G31810:I006_IE2	5	3	12	28	22	25	2.13526e+16	593	561	578	749	757	784	0.00830232	0.0302774	0.021975	0.021975
AT1G58060:I026	-	AT1G58060	AT1G58060	RNA helicase family protein	-	AT1G58060	1:21489285-21501811	21498379	21498730	352	1.73054	0.00056213	0.115762	AT1G58060:I026_E1I	0	0	2	3	11	9	AT1G58060:I026_IE2	1	0	0	8	7	1	1.21498e+16	32	33	55	44	38	35	0.0123457	0.142857	0.130511	0.130511
AT3G14290:I006	-	AT3G14290	PAE2	20S proteasome alpha subunit E2	-	AT3G14290	3:4764149-4766586	4765467	4765777	311	1.73043	0.00011077	0.0510951	AT3G14290:I006_E1I	0	0	0	0	2	3	AT3G14290:I006_IE2	1	1	1	9	12	3	347654664765778	226	195	341	210	193	125	0.00196464	0.0267281	0.0247635	0.0247635
AT3G56480:I001	-	AT3G56480	AT3G56480	myosin heavy chain-like protein	-	AT3G56480	3:20936098-20939631	20936507	20936622	116	1.72903	4.2679e-08	0.00011138	AT3G56480:I001_E1I	8	6	4	26	16	26	AT3G56480:I001_IE2	3	9	8	20	22	11	3.20937e+16	227	231	259	211	219	238	0.0258152	0.0830474	0.0572321	0.0572321
AT1G09000:E011	-	AT1G09000	NP1	NPK1-related protein kinase 1	-	AT1G09000	1:2891037-2895182	2893123	2893182	60	1.71681	0.00053116	0.112913	128930382893123	6	15	0	26	32	15	128931822893267	7	12	3	22	37	18	NA	NA	NA	NA	NA	NA	NA	1	1	0	0
AT2G26000:E001	external	AT2G26000	BRIZ2	zinc finger (C3HC4-type RING finger) family protein	-	AT2G26000	2:11081302-11085350	11081302	11081333	32	1.69097	0.00063351	0.123728	NA	NA	NA	NA	NA	NA	NA	NA	NA	NA	NA	NA	NA	NA	NA	NA	NA	NA	NA	NA	NA	NA	NA	NA	NA
AT1G09000:E012	-	AT1G09000	NP1	NPK1-related protein kinase 1	-	AT1G09000	1:2891037-2895182	2893267	2893316	50	1.68966	6.8745e-05	0.0385773	128931822893267	7	12	3	22	37	18	128933162893415	8	9	5	17	33	21	NA	NA	NA	NA	NA	NA	NA	1	1	0	0
AT3G51840:I008	-	AT3G51840	ACX4	acyl-CoA oxidase 4	-	AT3G51840	3:19225360-19229163	19227805	19227913	109	1.68951	0.00036938	0.097916	AT3G51840:I008_E1I	5	0	2	3	17	9	AT3G51840:I008_IE2	7	0	6	15	9	15	3.19228e+16	300	358	356	374	301	334	0.00976563	0.0325983	0.0228326	0.0228326
AT5G65460:I018	-	AT5G65460	KAC2	kinesin like protein for actin based chloroplast movement 2	-	AT5G65460	5:26161831-26169001	26167296	26167726	431	1.6824	1.8677e-07	0.00042195	AT5G65460:I018_E1I	0	1	0	0	0	0	AT5G65460:I018_IE2	1	0	0	4	1	1	5.26167e+16	29	31	27	28	24	15	0.0113636	0.0428571	0.0314935	0.0314935
AT5G40550:E010	-	AT5G40550	SGF29b	SGF29 tudor-like domain-containing protein	-	AT5G40550	5:16241009-16243381	16242896	16242909	14	1.64767	0.00013384	0.0572576	NA	NA	NA	NA	NA	NA	NA	5.16243e+16	13	18	19	65	69	18	NA	NA	NA	NA	NA	NA	NA	1	1	0	0
AT1G04440:I012	-	AT1G04440	CKL13	casein kinase like 13	-	AT1G04440	1:1202255-1205803	1204859	1205114	256	1.64642	0.00034375	0.0940024	AT1G04440:I012_E1I	2	2	0	11	8	4	AT1G04440:I012_IE2	0	2	0	11	4	10	112048581205115	355	341	339	372	411	386	0.00289017	0.0201173	0.0172272	0.0172272
AT2G26510:I006	-	AT2G26510	PDE135	Xanthine/uracil permease family protein	-	AT2G26510	2:11273911-11277630	11275704	11275790	87	1.64542	3.8056e-05	0.0273798	AT2G26510:I006_E1I	1	4	2	2	3	3	AT2G26510:I006_IE2	5	7	5	31	22	15	2.11276e+16	181	168	207	217	145	204	0.0211268	0.0629139	0.0417872	0.0417872
AT4G19490:I013	-	AT4G19490	VPS54	VPS54	-	AT4G19490	4:10615796-10623521	10621532	10621825	294	1.64044	0.00039561	0.101493	AT4G19490:I013_E1I	0	0	0	4	4	11	AT4G19490:I013_IE2	1	2	0	2	0	1	4.10622e+16	120	88	110	113	106	100	0.00469484	0.0333333	0.0286385	0.0286385
AT4G11960:I005	-	AT4G11960	PGRL1B	PGR5-like B	-	AT4G11960	4:7174886-7177840	7176095	7176195	101	1.63047	0.0004769	0.107872	AT4G11960:I005_E1I	1	2	4	3	8	11	AT4G11960:I005_IE2	2	1	1	4	1	7	471760947176196	165	133	207	144	127	156	0.0107738	0.0382883	0.0275145	0.0275145
AT2G21410:I011	-	AT2G21410	VHA-A2	vacuolar proton ATPase A2	-	AT2G21410	2:9162620-9168452	9166208	9166403	196	1.62711	7.6872e-05	0.0414074	AT2G21410:I011_E1I	1	0	1	8	2	2	AT2G21410:I011_IE2	1	3	1	5	15	9	291662079166404	161	130	156	158	125	150	0.00776915	0.045204	0.0374348	0.0374348
AT1G69220:I008	-	AT1G69220	SIK1	Protein kinase superfamily protein	-	AT1G69220	1:26020089-26026171	26022533	26022873	341	1.62613	0.00013059	0.0567015	AT1G69220:I008_E1I	1	3	1	10	2	13	AT1G69220:I008_IE2	0	2	4	6	7	2	1.26023e+16	102	131	112	133	112	126	0.0156919	0.0511509	0.035459	0.035459
AT3G25560:E001	external	AT3G25560	NIK2	NSP-interacting kinase 2	-	AT3G25560	3:9279513-9282860	9279513	9279596	84	1.59492	0.00052311	0.112226	NA	NA	NA	NA	NA	NA	NA	NA	NA	NA	NA	NA	NA	NA	NA	NA	NA	NA	NA	NA	NA	NA	NA	NA	NA
AT1G59520:I009	-	AT1G59520	CW7	CW7	-	AT1G59520	1:21861382-21866190	21863606	21864145	540	1.59487	0.00051494	0.111666	AT1G59520:I009_E1I	0	0	0	0	0	0	AT1G59520:I009_IE2	6	1	0	3	9	4	1.21864e+16	93	60	109	99	75	64	0.0131827	0.0325203	0.0193377	0.0193377
AT5G14550:I006	-	AT5G14550	AT5G14550	Core-2/I-branching beta-1,6-N-acetylglucosaminyltransferase family protein	-	AT5G14550	5:4691006-4694055	4692279	4692548	270	1.59454	0.00020841	0.0737042	AT5G14550:I006_E1I	0	0	0	0	0	2	AT5G14550:I006_IE2	1	3	5	5	7	7	546922784692549	98	79	84	76	80	67	0.0169491	0.0449679	0.0280187	0.0280187
AT1G19715:E009	IR*	AT1G19715	AT1G19715	Mannose-binding lectin superfamily protein	-	AT1G19715	1:6816702-6819542	6819314	6819411	98	1.59339	0.00037838	0.0992593	AT1G19715:E009_E1I	9	5	3	7	29	20	AT1G19715:E009_IE2	7	6	5	14	19	9	NA	NA	NA	NA	NA	NA	NA	1	1	0	0
AT5G35560:I004	-	AT5G35560	AT5G35560	DENN (AEX-3) domain-containing protein	-	AT5G35560	5:13742109-13748312	13743145	13743341	197	1.5931	3.8917e-05	0.0275139	AT5G35560:I004_E1I	1	2	1	14	5	4	AT5G35560:I004_IE2	3	1	2	5	0	8	5.13743e+16	152	156	133	180	165	151	0.0112108	0.0350195	0.0238087	0.0238087
AT1G47550:I001	-	AT1G47550	SEC3A	exocyst complex component sec3A	-	AT1G47550	1:17457122-17464386	17457346	17458135	790	1.5916	1.9545e-06	0.00279093	AT1G47550:I001_E1I	1	1	2	4	8	4	AT1G47550:I001_IE2	1	0	1	2	4	4	1.17457e+16	157	156	134	166	155	147	0.00666667	0.027027	0.0203604	0.0203604
AT3G18520:I006	-	AT3G18520	HDA15	histone deacetylase 15	-	AT3G18520	3:6361176-6365615	6362646	6362964	319	1.59148	0.00016539	0.0655334	AT3G18520:I006_E1I	1	10	4	9	1	7	AT3G18520:I006_IE2	2	0	1	6	2	4	363626456362965	130	119	164	107	127	119	0.021327	0.0394558	0.0181288	0.0181288
AT4G12040:E003	IR	AT4G12040	SAP7	A20/AN1-like zinc finger family protein	-	AT4G12040	4:7214703-7215989	7214922	7215314	393	1.57704	0.00019518	0.0711887	AT4G12040:E003_E1I	2	0	0	0	1	4	AT4G12040:E003_IE2	1	5	1	10	17	8	472149217215315	356	311	286	415	338	382	0.00469974	0.017316	0.0126163	0.0126163
AT1G16240:I005	-	AT1G16240	SYP51	syntaxin of plants 51	-	AT1G16240	1:5555007-5556841	5556031	5556125	95	1.57319	0.00079595	0.13644	AT1G16240:I005_E1I	3	4	4	14	13	8	AT1G16240:I005_IE2	0	5	3	9	13	5	155560305556126	261	228	298	289	282	254	0.0119272	0.036215	0.0242878	0.0242878
AT1G76700:I001	-	AT1G76700	AT1G76700	DNAJ heat shock N-terminal domain-containing protein	-	AT1G76700	1:28780408-28783248	28780739	28780953	215	1.56781	0.00026247	0.0812426	AT1G76700:I001_E1I	1	5	1	12	10	12	AT1G76700:I001_IE2	2	7	2	8	10	23	1.28781e+16	130	98	97	145	129	128	0.0269461	0.0853242	0.0583781	0.0583781
AT3G10820:I003	-	AT3G10820	AT3G10820	Transcription elongation factor (TFIIS) family protein	-	AT3G10820	3:3387200-3391003	3388103	3388399	297	1.55562	0.00084785	0.140715	AT3G10820:I003_E1I	0	4	5	4	3	10	AT3G10820:I003_IE2	1	2	0	7	3	6	333881023388400	33	25	26	11	7	15	0.0666667	0.333333	0.266667	0.266667
AT1G03090:I007	-	AT1G03090	MCCA	methylcrotonyl-CoA carboxylase alpha chain	-	AT1G03090	1:739679-744184	741208	741508	301	1.54158	3.6246e-11	2.032e-07	AT1G03090:I007_E1I	6	3	15	42	62	56	AT1G03090:I007_IE2	10	9	4	19	29	58	1741207741509	76	72	89	76	56	77	0.0902111	0.388889	0.298678	0.298678
AT2G19450:E012	-	AT2G19450	TAG1	membrane bound O-acyl transferase (MBOAT) family protein	-	AT2G19450	2:8426206-8429736	8428714	8428776	63	1.53514	2.3685e-05	0.0193788	284286298428714	0	0	0	122	26	145	284287768428860	40	46	47	121	40	123	NA	NA	NA	NA	NA	NA	NA	1	1	0	0
AT2G16760:E003	external	AT2G16760	AT2G16760	Calcium-dependent phosphotriesterase superfamily protein	-	AT2G16760	2:7275700-7277233	7276932	7277233	302	1.53355	0.00050286	0.11063	NA	NA	NA	NA	NA	NA	NA	NA	NA	NA	NA	NA	NA	NA	NA	NA	NA	NA	NA	NA	NA	NA	NA	NA	NA
AT3G15720:E009	-	AT3G15720	AT3G15720	Pectin lyase-like superfamily protein	-	AT3G15720	3:5325290-5327639	5327335	5327451	117	1.53034	0.00032325	0.0904385	353272395327335	7	9	5	20	17	24	NA	NA	NA	NA	NA	NA	NA	NA	NA	NA	NA	NA	NA	NA	1	1	0	0
AT1G05160:I008	-	AT1G05160	CYP88A3	cytochrome P450, family 88, subfamily A, polypeptide 3	-	AT1G05160	1:1487378-1490947	1489954	1490729	776	1.5298	2.4413e-05	0.0196551	AT1G05160:I008_E1I	0	2	2	5	5	7	AT1G05160:I008_IE2	5	1	1	5	1	4	114899531490730	21	33	31	24	27	25	0.0607735	0.150838	0.0900645	0.0900645
AT5G61980:E013	-	AT5G61980	AGD1	ARF-GAP domain 1	-	AT5G61980	5:24894472-24899973	24897093	24897320	228	1.52587	0.00065267	0.125209	NA	NA	NA	NA	NA	NA	NA	NA	NA	NA	NA	NA	NA	NA	NA	NA	NA	NA	NA	NA	NA	NA	NA	NA	NA
AT1G65260:I007	-	AT1G65260	PTAC4	plastid transcriptionally active 4	-	AT1G65260	1:24236258-24240705	24238851	24238970	120	1.52413	0.00050212	0.11063	AT1G65260:I007_E1I	1	1	11	7	13	10	AT1G65260:I007_IE2	0	6	1	11	0	4	1.24239e+16	1331	1215	1238	1138	1206	1270	0.00263574	0.00618727	0.00355153	0.00355153
AT1G67320:E015	-	AT1G67320	EMB2813	DNA primase, large subunit family	-	AT1G67320	1:25205279-25209033	25207810	25207829	20	1.5234	0.00012158	0.0544748	1.25208e+16	16	13	59	77	69	75	1.25208e+16	0	0	53	66	57	67	NA	NA	NA	NA	NA	NA	NA	1	1	0	0
AT4G23810:E002	external	AT4G23810	WRKY53	WRKY family transcription factor	-	AT4G23810	4:12392370-12393982	12393336	12393982	647	1.51746	2.9231e-31	4.4244e-26	NA	NA	NA	NA	NA	NA	NA	NA	NA	NA	NA	NA	NA	NA	NA	NA	NA	NA	NA	NA	NA	NA	NA	NA	NA
AT3G44630:I008	-	AT3G44630	AT3G44630	Disease resistance protein (TIR-NBS-LRR class) family	-	AT3G44630	3:16195955-16201225	16200427	16200868	442	1.50367	1.9241e-06	0.00279093	AT3G44630:I008_E1I	0	1	1	0	5	2	AT3G44630:I008_IE2	6	6	5	23	26	38	3.162e+16	124	103	126	141	139	134	0.0262069	0.101952	0.0757454	0.0757454
AT5G01960:I004	-	AT5G01960	AT5G01960	RING/U-box superfamily protein	-	AT5G01960	5:370400-372969	371716	371871	156	1.50138	6.7221e-13	6.7831e-09	AT5G01960:I004_E1I	17	18	13	34	56	52	AT5G01960:I004_IE2	16	9	10	29	26	45	5371715371872	162	102	130	97	100	87	0.0952928	0.298765	0.203473	0.203473
AT5G66210:I004	-	AT5G66210	CPK28	calcium-dependent protein kinase 28	-	AT5G66210	5:26456285-26459631	26456840	26456934	95	1.48317	4.7918e-10	2.0723e-06	AT5G66210:I004_E1I	12	9	10	56	53	46	AT5G66210:I004_IE2	5	13	10	32	35	50	5.26457e+16	96	107	118	179	168	174	0.0841655	0.207002	0.122836	0.122836
AT2G47940:I002	-	AT2G47940	DEG2	DEGP protease 2	-	AT2G47940	2:19617986-19622251	19618899	19618979	81	1.48206	0.00056614	0.116272	AT2G47940:I002_E1I	3	1	2	12	5	2	AT2G47940:I002_IE2	1	1	3	12	9	2	2.19619e+16	1346	1112	1396	1385	1216	1195	0.00142506	0.0055017	0.00407665	0.00407665
AT5G10940:I014	-	AT5G10940	ASG2	transducin family protein / WD-40 repeat family protein	-	AT5G10940	5:3448636-3454252	3452623	3452866	244	1.46468	0.00014676	0.0605285	AT5G10940:I014_E1I	10	8	3	25	43	25	AT5G10940:I014_IE2	2	4	0	9	13	7	534526223452867	45	67	44	69	54	39	0.079646	0.273543	0.193897	0.193897
AT3G48190:E001	external	AT3G48190	ATM	Serine/Threonine-kinase ATM-like protein	-	AT3G48190	3:17797334-17828591	17797334	17797443	110	1.45193	0.00052534	0.11244	NA	NA	NA	NA	NA	NA	NA	NA	NA	NA	NA	NA	NA	NA	NA	NA	NA	NA	NA	NA	NA	NA	NA	NA	NA
AT2G01270:I001	-	AT2G01270	QSOX2	quiescin-sulfhydryl oxidase 2	-	AT2G01270	2:139331-142560	139651	139915	265	1.4438	7.316e-09	2.3561e-05	AT2G01270:I001_E1I	6	5	7	16	13	16	AT2G01270:I001_IE2	1	2	2	5	3	0	2139650139916	123	163	137	132	107	141	0.0264672	0.0651907	0.0387234	0.0387234
AT3G12020:I012	-	AT3G12020	AT3G12020	P-loop containing nucleoside triphosphate hydrolases superfamily protein	-	AT3G12020	3:3826148-3834318	3830234	3830636	403	1.43296	5.4676e-05	0.03434	AT3G12020:I012_E1I	1	0	3	6	4	6	AT3G12020:I012_IE2	1	1	3	8	5	3	338302333830637	62	75	65	80	101	87	0.0217918	0.056338	0.0345463	0.0345463
AT1G08980:I005	-	AT1G08980	AMI1	amidase 1	-	AT1G08980	1:2884411-2886620	2885534	2885613	80	1.42641	0.00047107	0.107222	AT1G08980:I005_E1I	4	4	2	3	3	8	AT1G08980:I005_IE2	3	3	7	11	10	26	128855332885614	324	266	358	392	381	415	0.0119854	0.0250308	0.0130454	0.0130454
AT4G16890:I004	-	AT4G16890	SNC1	TIR-NBS-LRR class disease resistance protein	-	AT4G16890	4:9500506-9505455	9503267	9503363	97	1.40731	1.0898e-05	0.0108524	AT4G16890:I004_E1I	7	7	8	19	26	31	AT4G16890:I004_IE2	5	6	5	15	15	6	495032669503364	284	246	284	231	218	251	0.0228091	0.0740741	0.0512649	0.0512649
AT3G51840:I005	-	AT3G51840	ACX4	acyl-CoA oxidase 4	-	AT3G51840	3:19225360-19229163	19227056	19227348	293	1.40645	9.0188e-22	6.8255e-17	AT3G51840:I005_E1I	18	27	29	71	45	42	AT3G51840:I005_IE2	10	5	17	37	23	26	3.19227e+16	616	564	677	679	584	643	0.0277487	0.0601578	0.0324091	0.0324091
AT2G20740:I002	-	AT2G20740	AT2G20740	Tetraspanin family protein	-	AT2G20740	2:8935607-8937512	8935955	8936435	481	1.40054	0.000674	0.126731	AT2G20740:I002_E1I	9	0	7	6	4	7	AT2G20740:I002_IE2	2	3	1	3	6	2	289359548936436	158	146	229	160	148	147	0.0202206	0.0298507	0.00963016	0.00963016
AT3G17340:I007	-	AT3G17340	AT3G17340	ARM repeat superfamily protein	-	AT3G17340	3:5920399-5926928	5922482	5922708	227	1.39609	0.00022255	0.0762118	AT3G17340:I007_E1I	4	3	8	6	5	5	AT3G17340:I007_IE2	6	6	2	20	8	26	359224815922709	61	67	72	50	39	82	0.0675991	0.169903	0.102304	0.102304
AT1G33410:I005	-	AT1G33410	SAR1	SUPPRESSOR OF AUXIN RESISTANCE1	-	AT1G33410	1:12109590-12118850	12111105	12111594	490	1.38965	0.00066628	0.12622	AT1G33410:I005_E1I	2	1	2	4	3	2	AT1G33410:I005_IE2	0	0	0	3	1	3	1.12111e+16	61	52	69	49	74	56	0.0135501	0.0427807	0.0292306	0.0292306
AT1G14580:E003	Alt5ss	AT1G14580	AT1G14580	C2H2-like zinc finger protein	-	AT1G14580	1:4989562-4992732	4989619	4989790	172	1.38242	0.0002003	0.0717902	NA	NA	NA	NA	NA	NA	NA	149897904990042	20	12	13	48	44	21	NA	NA	NA	NA	NA	NA	NA	1	1	0	0
AT1G11890:I002	-	AT1G11890	SEC22	Synaptobrevin family protein	-	AT1G11890	1:4010779-4013125	4011697	4011983	287	1.38017	0.00043509	0.105077	AT1G11890:I002_E1I	0	2	4	0	0	5	AT1G11890:I002_IE2	4	5	1	15	17	7	140116964011984	272	304	259	348	288	320	0.00948992	0.0224949	0.013005	0.013005
AT4G38350:I004	-	AT4G38350	AT4G38350	Patched family protein	-	AT4G38350	4:17958177-17966962	17958938	17959164	227	1.38008	0.00090016	0.14406	AT4G38350:I004_E1I	4	0	1	0	3	15	AT4G38350:I004_IE2	4	9	10	7	16	12	4.17959e+16	164	137	200	132	134	102	0.0271845	0.0671736	0.0399892	0.0399892
AT5G23510:E012	IR	AT5G23510	AT5G23510	hypothetical protein	-	AT5G23510	5:7926945-7929338	7928948	7929060	113	1.35707	7.5231e-06	0.00813365	AT5G23510:E012_E1I	4	5	2	10	9	11	AT5G23510:E012_IE2	7	4	10	17	30	10	579289477929061	108	88	124	161	101	79	0.0476191	0.113134	0.0655149	0.0655149
AT1G50430:I005	-	AT1G50430	DWF5	Ergosterol biosynthesis ERG4/ERG24 family	-	AT1G50430	1:18681932-18685652	18682964	18683349	386	1.34231	3.8403e-05	0.0273798	AT1G50430:I005_E1I	2	3	3	6	3	3	AT1G50430:I005_IE2	0	1	4	3	5	2	1.18683e+16	357	321	309	270	316	272	0.00654253	0.0126582	0.0061157	0.0061157
AT4G19490:I014	-	AT4G19490	VPS54	VPS54	-	AT4G19490	4:10615796-10623521	10621906	10622091	186	1.34138	0.00060652	0.121033	AT4G19490:I014_E1I	0	0	1	1	1	2	AT4G19490:I014_IE2	1	1	1	18	6	7	4.10622e+16	164	136	176	162	166	180	0.0041841	0.0333016	0.0291175	0.0291175
AT3G15850:I004	-	AT3G15850	FAD5	fatty acid desaturase 5	-	AT3G15850	3:5359009-5361185	5360705	5360796	92	1.34039	0.00088697	0.14318	AT3G15850:I004_E1I	2	5	12	5	9	12	AT3G15850:I004_IE2	6	3	5	5	5	20	353607045360797	765	678	883	688	609	576	0.00704376	0.0147291	0.00768533	0.00768533
AT5G39580:I002	-	AT5G39580	AT5G39580	Peroxidase superfamily protein	-	AT5G39580	5:15847078-15849108	15847688	15848005	318	1.31962	0.0004352	0.105077	AT5G39580:I002_E1I	3	0	2	10	12	16	AT5G39580:I002_IE2	2	6	0	4	8	12	NA	NA	NA	NA	NA	NA	NA	1	1	0	0
AT1G17940:E012	-	AT1G17940	AT1G17940	Endosomal targeting BRO1-like domain-containing protein	-	AT1G17940	1:6169341-6173222	6172464	6172499	36	1.30282	0.00048254	0.108365	161720566172464	10	15	22	55	38	28	161724996173044	8	7	20	45	31	27	NA	NA	NA	NA	NA	NA	NA	1	1	0	0
AT1G49040:I009	-	AT1G49040	SCD1	stomatal cytokinesis defective / SCD1 protein (SCD1)	-	AT1G49040	1:18139234-18148981	18141529	18142102	574	1.28709	6.0017e-05	0.0357556	AT1G49040:I009_E1I	1	4	0	2	2	1	AT1G49040:I009_IE2	4	5	1	6	11	4	1.18142e+16	73	77	59	73	34	52	0.034642	0.0755814	0.0409394	0.0409394
AT4G38540:I005	-	AT4G38540	AT4G38540	FAD/NAD(P)-binding oxidoreductase family protein	-	AT4G38540	4:18023121-18025027	18024185	18024285	101	1.28198	4.3808e-06	0.00547403	AT4G38540:I005_E1I	14	12	11	21	25	19	AT4G38540:I005_IE2	12	6	12	18	13	14	NA	NA	NA	NA	NA	NA	NA	1	1	0	0
AT1G08260:E011	-	AT1G08260	TIL1	DNA polymerase epsilon catalytic subunit	-	AT1G08260	1:2590944-2606892	2594326	2594409	84	1.27683	0.00053188	0.112913	NA	NA	NA	NA	NA	NA	NA	125944092594744	7	15	14	43	28	22	NA	NA	NA	NA	NA	NA	NA	1	1	0	0
AT2G31810:I010	-	AT2G31810	AT2G31810	ACT domain-containing small subunit of acetolactate synthase protein	-	AT2G31810	2:13524221-13528557	13526906	13526981	76	1.27082	0.00034307	0.0940024	AT2G31810:I010_E1I	9	8	14	27	60	24	AT2G31810:I010_IE2	7	14	14	21	70	32	NA	NA	NA	NA	NA	NA	NA	1	1	0	0
AT5G44070:I008	-	AT5G44070	CAD1	phytochelatin synthase 1 (PCS1)	-	AT5G44070	5:17734738-17737859	17737325	17737585	261	1.26812	0.00011876	0.0536588	AT5G44070:I008_E1I	0	2	3	6	3	2	AT5G44070:I008_IE2	7	5	1	29	22	30	5.17737e+16	263	298	289	345	391	452	0.0104773	0.0372772	0.0267999	0.0267999
AT5G53550:I008	-	AT5G53550	YSL3	YELLOW STRIPE like 3	-	AT5G53550	5:21755291-21758921	21757555	21757642	88	1.26587	5.9584e-05	0.035679	AT5G53550:I008_E1I	13	5	9	40	40	36	AT5G53550:I008_IE2	13	8	10	20	10	21	5.21758e+16	103	91	107	134	130	130	0.0878788	0.174869	0.0869903	0.0869903
AT2G14170:E003	IR	AT2G14170	ALDH6B2	aldehyde dehydrogenase 6B2	-	AT2G14170	2:5977356-5981899	5977834	5977921	88	1.26118	1.4059e-06	0.00233853	AT2G14170:E003_E1I	15	15	15	46	43	29	AT2G14170:E003_IE2	8	12	11	18	25	19	259778335977922	276	213	266	216	184	171	0.0479193	0.136157	0.088238	0.088238
AT4G16860:I005	-	AT4G16860	RPP4	Disease resistance protein (TIR-NBS-LRR class) family	-	AT4G16860	4:9488466-9495816	9492073	9495230	3158	1.25447	9.7574e-10	3.7869e-06	AT4G16860:I005_E1I	4	2	0	8	21	5	AT4G16860:I005_IE2	0	5	2	4	2	2	494920729495231	56	69	71	46	30	45	0.0320988	0.147887	0.115789	0.115789
AT1G02145:E003	IR	AT1G02145	ALG12	homolog of asparagine-linked glycosylation 12	-	AT1G02145	1:404600-408619	404843	404911	69	1.25235	0.00075426	0.133216	AT1G02145:E003_E1I	3	4	10	22	12	12	AT1G02145:E003_IE2	2	2	3	21	9	7	1404842404912	99	143	118	98	100	89	0.0322581	0.126332	0.0940737	0.0940737
AT2G47010:I003	-	AT2G47010	AT2G47010	calcium/calcium/calmodulin-dependent Serine/Threonine-kinase	-	AT2G47010	2:19317126-19319397	19319043	19319129	87	1.25024	0.00097032	0.149715	AT2G47010:I003_E1I	4	10	10	19	26	25	AT2G47010:I003_IE2	2	6	3	10	17	16	2.19319e+16	6	14	30	28	20	6	0.259259	0.511312	0.252053	0.252053
AT4G28080:I021	-	AT4G28080	AT4G28080	Tetratricopeptide repeat (TPR)-like superfamily protein	-	AT4G28080	4:13948603-13957840	13957426	13957560	135	1.24839	0.00030412	0.0875618	AT4G28080:I021_E1I	3	9	3	11	7	6	AT4G28080:I021_IE2	1	1	2	2	5	1	4.13957e+16	644	646	575	700	645	695	0.00506802	0.0077821	0.00271408	0.00271408
AT1G52100:E007	Alt5ss	AT1G52100	AT1G52100	Mannose-binding lectin superfamily protein	-	AT1G52100	1:19383122-19385602	19385233	19385479	247	1.24283	7.5898e-05	0.0411758	1.19385e+16	24	26	17	31	36	43	NA	NA	NA	NA	NA	NA	NA	1.19385e+16	24	38	26	24	13	9	0.432258	0.705128	0.27287	0.27287
AT4G36730:I012	-	AT4G36730	GBF1	G-box binding factor 1	-	AT4G36730	4:17309612-17312488	17311791	17312206	416	1.24226	7.5453e-11	3.9382e-07	AT4G36730:I012_E1I	20	10	14	37	53	54	AT4G36730:I012_IE2	9	1	15	21	16	16	4.17312e+16	186	222	181	233	230	220	0.0553328	0.12604	0.0707069	0.0707069
AT1G27921:E008	external	AT1G27921	AT1G27921	Natural antisense transcript overlaps with AT1G27920	-	AT1G27921	1:9728124-9730331	9730229	9730331	103	1.24041	0.00085632	0.141345	NA	NA	NA	NA	NA	NA	NA	NA	NA	NA	NA	NA	NA	NA	NA	NA	NA	NA	NA	NA	NA	NA	NA	NA	NA
AT3G11560:I012	-	AT3G11560	AT3G11560	LETM1-like protein	-	AT3G11560	3:3639435-3646061	3643735	3643858	124	1.23371	0.00023	0.0778833	AT3G11560:I012_E1I	8	10	7	18	22	13	AT3G11560:I012_IE2	3	5	2	13	10	14	336437343643859	380	334	430	362	292	313	0.0150667	0.0444664	0.0293997	0.0293997
AT1G18420:I005	-	AT1G18420	AT1G18420	aluminum activated malate transporter family protein	-	AT1G18420	1:6343330-6345689	6344716	6344816	101	1.23298	2.119e-05	0.0184512	AT1G18420:I005_E1I	0	0	0	0	0	0	AT1G18420:I005_IE2	0	3	4	10	5	3	NA	NA	NA	NA	NA	NA	NA	1	1	0	0
AT2G22990:I003	-	AT2G22990	SNG1	sinapoylglucose 1	-	AT2G22990	2:9786316-9790179	9786942	9787070	129	1.22815	9.3922e-10	3.7411e-06	AT2G22990:I003_E1I	6	4	22	47	55	39	AT2G22990:I003_IE2	10	7	23	71	50	64	297869419787071	1524	1086	1428	1397	1407	1298	0.00883652	0.0382181	0.0293815	0.0293815
AT1G66280:I001	-	AT1G66280	BGLU22	Glycosyl hydrolase superfamily protein	-	AT1G66280	1:24706512-24709785	24706967	24707042	76	1.22048	4.9479e-05	0.0320053	AT1G66280:I001_E1I	13	10	11	28	37	28	AT1G66280:I001_IE2	12	10	8	10	32	26	1.24707e+16	873	568	507	607	646	543	0.0161616	0.042899	0.0267374	0.0267374
AT2G31810:E011	Alt5ss	AT2G31810	AT2G31810	ACT domain-containing small subunit of acetolactate synthase protein	-	AT2G31810	2:13524221-13528557	13526901	13526905	5	1.21744	0.00077151	0.135158	NA	NA	NA	NA	NA	NA	NA	NA	NA	NA	NA	NA	NA	NA	2.13527e+16	315	332	382	404	371	391	0	0	0	0
AT1G72060:I001	-	AT1G72060	AT1G72060	serine-type endopeptidase inhibitor	-	AT1G72060	1:27118447-27119011	27118537	27118640	104	1.21021	0.00045789	0.10712	AT1G72060:I001_E1I	3	1	1	7	13	9	AT1G72060:I001_IE2	9	3	6	33	40	47	1.27119e+16	16	15	21	32	52	55	0.181102	0.348946	0.167844	0.167844
AT5G64400:I001	-	AT5G64400	AT5G64400	CHCH domain protein	-	AT5G64400	5:25748840-25750389	25748944	25749243	300	1.19815	2.9662e-06	0.00397313	AT5G64400:I001_E1I	0	0	2	3	4	0	AT5G64400:I001_IE2	3	0	0	1	0	4	5.25749e+16	664	889	876	594	578	430	0.00102817	0.00373134	0.00270317	0.00270317
AT5G64120:I001	-	AT5G64120	AT5G64120	Peroxidase superfamily protein	-	AT5G64120	5:25659306-25661002	25659955	25660254	300	1.19345	0.00052168	0.112226	AT5G64120:I001_E1I	0	5	5	6	5	9	AT5G64120:I001_IE2	3	2	1	4	10	10	5.2566e+16	678	725	388	499	730	672	0.00444691	0.0114405	0.00699354	0.00699354
AT5G61530:I013	-	AT5G61530	AT5G61530	small G protein family protein / RhoGAP family protein	-	AT5G61530	5:24742048-24744784	24744079	24744193	115	1.19275	0.0001177	0.0536588	AT5G61530:I013_E1I	2	3	12	12	6	9	AT5G61530:I013_IE2	11	14	14	51	36	32	5.24744e+16	116	136	124	155	145	155	0.0693069	0.138258	0.0689507	0.0689507
AT2G34310:E002	external	AT2G34310	AT2G34310	hypothetical protein	-	AT2G34310	2:14477715-14479988	14477745	14477783	39	1.18925	6.3952e-05	0.0373741	NA	NA	NA	NA	NA	NA	NA	NA	NA	NA	NA	NA	NA	NA	NA	NA	NA	NA	NA	NA	NA	NA	NA	NA	NA
AT5G44650:I005	-	AT5G44650	CEST	death domain associated protein	-	AT5G44650	5:18013149-18015403	18015059	18015202	144	1.17275	2.3899e-09	8.8228e-06	AT5G44650:I005_E1I	28	10	25	83	57	47	AT5G44650:I005_IE2	26	17	36	92	69	86	5.18015e+16	784	720	843	585	658	515	0.0293631	0.109873	0.0805103	0.0805103
AT2G44490:I009	-	AT2G44490	PEN2	Glycosyl hydrolase superfamily protein	-	AT2G44490	2:18364756-18367725	18366835	18366938	104	1.14911	2.3515e-05	0.0193443	AT2G44490:I009_E1I	22	18	15	79	48	79	AT2G44490:I009_IE2	16	5	22	47	27	46	2.18367e+16	360	376	569	439	397	405	0.0361891	0.116097	0.0799078	0.0799078
AT4G36270:E005	-	AT4G36270	AT4G36270	ATP binding protein	-	AT4G36270	4:17161024-17165241	17162097	17162208	112	1.14727	0.00018804	0.0695879	NA	NA	NA	NA	NA	NA	NA	4.17162e+16	5	7	6	23	14	17	NA	NA	NA	NA	NA	NA	NA	1	1	0	0
AT2G01450:I008	-	AT2G01450	MPK17	MAP kinase 17	-	AT2G01450	2:199511-203126	201489	201604	116	1.14631	8.635e-12	5.4459e-08	AT2G01450:I008_E1I	55	37	34	122	156	162	AT2G01450:I008_IE2	23	28	25	60	59	50	2201488201605	254	254	202	174	218	141	0.124538	0.363582	0.239044	0.239044
AT1G63830:I008	-	AT1G63830	AT1G63830	PLAC8 family protein	-	AT1G63830	1:23685093-23687363	23686694	23686786	93	1.14376	1.8374e-05	0.0165541	AT1G63830:I008_E1I	13	13	15	25	55	44	AT1G63830:I008_IE2	6	4	16	12	20	25	1.23687e+16	308	288	333	428	385	429	0.0348052	0.0679175	0.0331123	0.0331123
AT5G57240:E004	-	AT5G57240	ORP4C	OSBP(oxysterol binding protein)-related protein 4C	-	AT5G57240	5:23193163-23195476	23193949	23194197	249	1.13646	0.00014218	0.0594845	5.23194e+16	10	6	6	18	19	21	5.23194e+16	10	7	8	13	25	22	NA	NA	NA	NA	NA	NA	NA	1	1	0	0
AT2G22990:I011	-	AT2G22990	SNG1	sinapoylglucose 1	-	AT2G22990	2:9786316-9790179	9788837	9788914	78	1.13602	0.0001726	0.0664747	AT2G22990:I011_E1I	4	1	1	5	6	2	AT2G22990:I011_IE2	2	3	4	11	14	5	297888369788915	1532	1165	1336	1450	1600	1651	0.00185621	0.00455267	0.00269647	0.00269647
AT1G66840:I002	-	AT1G66840	PMI2	PLASTID MOVEMENT IMPAIRED protein (DUF827)	-	AT1G66840	1:24933856-24936322	24936141	24936218	78	1.13581	0.00066575	0.12622	AT1G66840:I002_E1I	21	15	16	30	20	26	AT1G66840:I002_IE2	4	7	7	15	11	13	1.24936e+16	32	43	39	33	28	31	0.234899	0.384615	0.149716	0.149716
AT2G31800:I003	-	AT2G31800	AT2G31800	Integrin-linked protein kinase family	-	AT2G31800	2:13520325-13523708	13521179	13521460	282	1.13312	4.7026e-07	0.0009244	AT2G31800:I003_E1I	16	7	7	43	28	54	AT2G31800:I003_IE2	2	9	5	6	4	6	2.13521e+16	301	265	259	330	258	376	0.0271226	0.0681489	0.0410262	0.0410262
AT2G29340:E006	IR	AT2G29340	AT2G29340	NAD-dependent epimerase/dehydratase family protein	-	AT2G29340	2:12597115-12599203	12598017	12598114	98	1.1328	5.6037e-05	0.0347473	AT2G29340:E006_E1I	11	17	16	31	46	29	AT2G29340:E006_IE2	3	5	27	17	17	26	2.12598e+16	157	135	193	174	150	107	0.0753098	0.161479	0.0861688	0.0861688
AT1G08260:E012	-	AT1G08260	TIL1	DNA polymerase epsilon catalytic subunit	-	AT1G08260	1:2590944-2606892	2594744	2594908	165	1.12921	0.0002098	0.07371	125944092594744	7	15	14	43	28	22	125949082594993	13	19	12	34	19	17	NA	NA	NA	NA	NA	NA	NA	1	1	0	0
AT1G14270:I003	-	AT1G14270	AT1G14270	CAAX amino terminal protease family protein	-	AT1G14270	1:4874875-4877248	4875516	4875590	75	1.12645	0.00083906	0.140242	AT1G14270:I003_E1I	9	12	5	11	11	14	AT1G14270:I003_IE2	17	17	9	17	17	32	148755154875591	534	428	434	484	395	337	0.0241174	0.0402526	0.0161351	0.0161351
AT1G59870:I007	-	AT1G59870	PEN3	ABC-2 and Plant PDR ABC-type transporter family protein	-	AT1G59870	1:22034506-22040038	22038829	22038916	88	1.12318	0.00074304	0.132494	AT1G59870:I007_E1I	4	1	4	12	20	18	AT1G59870:I007_IE2	0	3	4	19	16	28	1.22039e+16	1286	1364	1397	1635	1920	2143	0.00197287	0.0098184	0.00784553	0.00784553
AT5G38220:E008	IR	AT5G38220	AT5G38220	alpha/beta-Hydrolases superfamily protein	-	AT5G38220	5:15268827-15271386	15271167	15271247	81	1.11866	0.0004464	0.106001	AT5G38220:E008_E1I	10	9	17	26	25	20	AT5G38220:E008_IE2	11	8	7	17	22	26	NA	NA	NA	NA	NA	NA	NA	1	1	0	0
AT5G04430:I006	-	AT5G04430	BTR1L	binding to TOMV RNA 1L (long form)	-	AT5G04430	5:1250251-1253865	1252259	1252683	425	1.11762	1.546e-08	4.5885e-05	AT5G04430:I006_E1I	7	11	12	36	18	20	AT5G04430:I006_IE2	18	13	8	37	23	32	512522581252684	684	674	620	601	605	480	0.0171429	0.0469192	0.0297763	0.0297763
AT5G22830:I011	-	AT5G22830	MGT10	magnesium (Mg) transporter 10	-	AT5G22830	5:7627597-7630993	7630169	7630417	249	1.11589	0.00024204	0.0789548	AT5G22830:I011_E1I	0	3	2	7	2	9	AT5G22830:I011_IE2	0	0	0	5	0	3	576301687630418	345	186	329	289	355	299	0.00289855	0.0135983	0.0106998	0.0106998
AT2G31810:I005	-	AT2G31810	AT2G31810	ACT domain-containing small subunit of acetolactate synthase protein	-	AT2G31810	2:13524221-13528557	13525243	13525750	508	1.1108	1.0152e-05	0.0103132	AT2G31810:I005_E1I	2	0	4	8	15	19	AT2G31810:I005_IE2	0	2	8	4	8	16	2.13525e+16	324	378	325	385	381	415	0.00772947	0.0287829	0.0210534	0.0210534
AT1G28660:I002	-	AT1G28660	AT1G28660	GDSL-like Lipase/Acylhydrolase superfamily protein	-	AT1G28660	1:10071712-10073411	10072458	10072529	72	1.10939	0.00013923	0.0588675	AT1G28660:I002_E1I	20	13	19	22	23	21	AT1G28660:I002_IE2	7	10	21	24	34	18	1.10072e+16	113	108	122	115	97	99	0.115979	0.185864	0.0698845	0.0698845
AT1G79990:I003	-	AT1G79990	AT1G79990	coatomer subunit beta-2	-	AT1G79990	1:30084114-30092238	30084746	30084841	96	1.1091	0.00074322	0.132494	AT1G79990:I003_E1I	7	13	7	9	21	13	AT1G79990:I003_IE2	3	3	2	13	9	6	1.30085e+16	126	105	110	133	118	109	0.0488145	0.0897598	0.0409453	0.0409453
AT4G19160:I008	-	AT4G19160	AT4G19160	transglutaminase family protein	-	AT4G19160	4:10477296-10480141	10479479	10479562	84	1.10058	0.00042965	0.105077	AT4G19160:I008_E1I	8	5	5	8	18	13	AT4G19160:I008_IE2	1	2	8	17	8	21	4.10479e+16	429	355	471	537	609	508	0.0114218	0.0250516	0.0136298	0.0136298
AT1G65260:I005	-	AT1G65260	PTAC4	plastid transcriptionally active 4	-	AT1G65260	1:24236258-24240705	24237522	24238279	758	1.09593	1.158e-19	4.382e-15	AT1G65260:I005_E1I	4	11	16	14	18	35	AT1G65260:I005_IE2	1	5	2	10	9	2	1.24238e+16	840	881	939	917	854	870	0.00727748	0.0163873	0.00910986	0.00910986
AT5G48385:I004	-	AT5G48385	AT5G48385	FRIGIDA-like protein	-	AT5G48385	5:19608560-19612007	19610930	19611271	342	1.09564	3.9104e-05	0.0275139	AT5G48385:I004_E1I	3	3	3	9	5	9	AT5G48385:I004_IE2	2	5	3	6	9	19	5.19611e+16	538	512	542	515	547	470	0.00593194	0.0182634	0.0123314	0.0123314
AT3G10720:I001	-	AT3G10720	AT3G10720	Plant invertase/pectin methylesterase inhibitor superfamily	-	AT3G10720	3:3354447-3357614	3355148	3355391	244	1.09375	0.00025623	0.0802983	AT3G10720:I001_E1I	4	0	1	30	20	17	AT3G10720:I001_IE2	4	1	4	18	18	15	333551473355392	292	265	241	396	449	494	0.00869565	0.0422032	0.0335075	0.0335075
AT2G30695:I003	-	AT2G30695	AT2G30695	bacterial trigger factor	-	AT2G30695	2:13079090-13081399	13079940	13080294	355	1.0895	7.9561e-07	0.00146861	AT2G30695:I003_E1I	2	2	9	13	17	10	AT2G30695:I003_IE2	4	5	12	13	5	5	NA	NA	NA	NA	NA	NA	NA	1	1	0	0
AT5G60870:E001	external	AT5G60870	RUG3	Regulator of chromosome condensation (RCC1) family protein	-	AT5G60870	5:24485655-24487824	24485655	24485738	84	1.0833	4.2276e-05	0.0288245	NA	NA	NA	NA	NA	NA	NA	NA	NA	NA	NA	NA	NA	NA	NA	NA	NA	NA	NA	NA	NA	NA	NA	NA	NA
AT1G76020:I003	-	AT1G76020	AT1G76020	Thioredoxin superfamily protein	-	AT1G76020	1:28532097-28533567	28533072	28533291	220	1.08326	0.00023535	0.0784643	AT1G76020:I003_E1I	7	2	1	1	11	9	AT1G76020:I003_IE2	4	5	9	9	9	6	1.28533e+16	93	113	112	91	74	110	0.0421687	0.0756302	0.0334616	0.0334616
AT1G05200:I005	-	AT1G05200	GLR3.4	glutamate receptor 3.4	-	AT1G05200	1:1504960-1509152	1507807	1507885	79	1.08041	0.00049316	0.109629	AT1G05200:I005_E1I	11	12	12	25	32	14	AT1G05200:I005_IE2	3	1	1	8	12	0	115078061507886	63	77	62	61	95	40	0.0900901	0.188406	0.0983157	0.0983157
AT2G46915:I007	-	AT2G46915	AT2G46915	DUF3754 family protein, putative (DUF3754)	-	AT2G46915	2:19273899-19277773	19275142	19275246	105	1.08024	4.0764e-05	0.028174	AT2G46915:I007_E1I	5	2	5	19	10	9	AT2G46915:I007_IE2	30	10	13	38	45	48	2.19275e+16	148	98	94	99	111	99	0.0872483	0.21474	0.127491	0.127491
AT2G34510:I002	-	AT2G34510	AT2G34510	choice-of-anchor C domain protein, putative (Protein of unknown function, DUF642)	-	AT2G34510	2:14543997-14546879	14545304	14546617	1314	1.0795	2.5759e-14	3.5445e-10	AT2G34510:I002_E1I	11	3	16	11	16	10	AT2G34510:I002_IE2	5	3	2	8	8	3	2.14545e+16	99	125	127	149	96	142	0.0539084	0.0674699	0.0135615	0.0135615
AT4G26288:E001	external	AT4G26288	AT4G26288	hypothetical protein	-	AT4G26288	4:13307461-13308953	13307461	13307840	380	1.07866	1.2169e-06	0.00209314	NA	NA	NA	NA	NA	NA	NA	NA	NA	NA	NA	NA	NA	NA	NA	NA	NA	NA	NA	NA	NA	NA	NA	NA	NA
AT2G45660:I006	-	AT2G45660	AGL20	AGAMOUS-like 20	-	AT2G45660	2:18807538-18811047	18809010	18810011	1002	1.07388	0.00047	0.107142	AT2G45660:I006_E1I	1	7	2	13	6	7	AT2G45660:I006_IE2	3	0	3	3	0	6	2.18809e+16	119	98	129	152	143	142	0.0225989	0.0385038	0.015905	0.015905
AT5G39970:E002	-	AT5G39970	AT5G39970	catalytics	-	AT5G39970	5:15998025-16000813	15998343	15998497	155	1.07095	0.00039346	0.101284	5.15998e+16	4	5	4	20	15	6	5.15998e+16	17	26	20	18	25	51	NA	NA	NA	NA	NA	NA	NA	1	1	0	0
AT3G56210:E008	-	AT3G56210	AT3G56210	ARM repeat superfamily protein	-	AT3G56210	3:20852385-20855610	20854548	20854646	99	1.0475	7.6531e-09	2.4133e-05	3.20854e+16	93	79	116	86	114	117	3.20855e+16	65	58	77	76	82	89	NA	NA	NA	NA	NA	NA	NA	1	1	0	0
AT4G02120:I009	-	AT4G02120	AT4G02120	CTP synthase family protein	-	AT4G02120	4:940778-944291	942266	942339	74	1.0461	0.00025973	0.0807265	AT4G02120:I009_E1I	6	17	10	18	22	27	AT4G02120:I009_IE2	5	18	13	19	10	31	4942265942340	86	117	132	134	109	97	0.0933694	0.157373	0.0640036	0.0640036
AT3G12080:I006	-	AT3G12080	emb2738	GTP-binding family protein	-	AT3G12080	3:3847792-3852138	3850036	3850422	387	1.03904	2.5528e-06	0.00344994	AT3G12080:I006_E1I	6	9	3	9	6	9	AT3G12080:I006_IE2	7	7	11	14	4	6	338500353850423	258	296	316	175	204	149	0.0241167	0.0434783	0.0193616	0.0193616
AT4G27490:I001	-	AT4G27490	RRP41L	3'-5'-exoribonuclease family protein	-	AT4G27490	4:13739806-13741803	13739836	13739951	116	1.0356	0.00017027	0.0662526	AT4G27490:I001_E1I	2	0	1	1	1	0	AT4G27490:I001_IE2	18	9	16	21	29	10	NA	NA	NA	NA	NA	NA	NA	1	1	0	0
AT4G14720:I004	-	AT4G14720	AT4G14720	TIFY domain/Divergent CCT motif family protein	-	AT4G14720	4:8431973-8435075	8433111	8433419	309	1.03221	0.00012272	0.0547921	AT4G14720:I004_E1I	5	2	3	7	8	11	AT4G14720:I004_IE2	1	1	0	7	4	9	484331108433420	77	48	65	51	57	79	0.0306122	0.109524	0.0789116	0.0789116
AT1G06590:E012	-	AT1G06590	AT1G06590	anaphase-promoting complex subunit	-	AT1G06590	1:2016308-2024662	2021373	2021405	33	1.01851	0.00046311	0.107142	120209972021373	18	27	23	55	46	50	120214052021777	17	19	21	44	42	47	NA	NA	NA	NA	NA	NA	NA	1	1	0	0
AT2G22980:I012	-	AT2G22980	SCPL13	serine carboxypeptidase-like 13	-	AT2G22980	2:9778877-9783251	9782170	9782628	459	1.0159	0.00067235	0.126731	AT2G22980:I012_E1I	6	9	4	16	12	20	AT2G22980:I012_IE2	2	3	6	17	11	13	297821699782629	157	130	213	180	186	184	0.0291262	0.0748528	0.0457266	0.0457266
AT5G44290:I002	-	AT5G44290	AT5G44290	Protein kinase superfamily protein	-	AT5G44290	5:17840424-17843751	17841294	17841382	89	1.01006	0.0004788	0.107872	AT5G44290:I002_E1I	12	11	12	24	33	25	AT5G44290:I002_IE2	16	17	12	20	25	30	5.17841e+16	154	174	156	167	193	174	0.0763359	0.128163	0.0518274	0.0518274
AT3G13750:I018	-	AT3G13750	BGAL1	beta galactosidase 1	-	AT3G13750	3:4510965-4516298	4515569	4515645	77	1.00888	0.0002713	0.0822945	AT3G13750:I018_E1I	14	9	10	24	26	38	AT3G13750:I018_IE2	16	22	26	51	40	75	345155684515646	1417	1279	1427	1738	1669	2122	0.0116265	0.022454	0.0108275	0.0108275
AT2G40110:I001	-	AT2G40110	AT2G40110	Yippee family putative zinc-binding protein	-	AT2G40110	2:16747940-16749545	16748255	16748829	575	1.00295	2.5408e-06	0.00344994	AT2G40110:I001_E1I	9	6	4	8	16	6	AT2G40110:I001_IE2	6	4	12	10	8	11	2.16748e+16	78	79	102	68	66	86	0.0733453	0.118236	0.0448912	0.0448912
AT1G15960:E007	-	AT1G15960	NRAMP6	NRAMP metal ion transporter 6	-	AT1G15960	1:5481665-5485082	5483588	5483769	182	0.992414	0.00068025	0.127431	154835165483588	34	17	26	63	53	42	NA	NA	NA	NA	NA	NA	NA	NA	NA	NA	NA	NA	NA	NA	1	1	0	0
AT3G51850:I005	-	AT3G51850	CPK13	calcium-dependent protein kinase 13	-	AT3G51850	3:19232467-19235889	19234471	19234665	195	0.990269	0.00012876	0.0564911	AT3G51850:I005_E1I	15	19	6	23	31	36	AT3G51850:I005_IE2	0	3	8	15	12	9	3.19234e+16	170	125	209	159	175	172	0.0481586	0.110721	0.0625619	0.0625619
AT2G30600:I014	-	AT2G30600	AT2G30600	BTB/POZ domain-containing protein	-	AT2G30600	2:13036876-13041684	13040279	13040370	92	0.9877	1.8109e-05	0.0165119	AT2G30600:I014_E1I	14	12	21	27	29	33	AT2G30600:I014_IE2	8	11	29	24	50	47	2.1304e+16	147	138	219	130	152	152	0.0861287	0.194805	0.108676	0.108676
AT1G11260:I002	-	AT1G11260	STP1	sugar transporter 1	-	AT1G11260	1:3777328-3780337	3778223	3778928	706	0.987162	5.8055e-06	0.00655765	AT1G11260:I002_E1I	1	0	1	1	2	0	AT1G11260:I002_IE2	5	12	2	1	30	22	137782223778929	273	306	382	496	492	590	0.010808	0.0174346	0.00662659	0.00662659
AT3G56130:I009	-	AT3G56130	AT3G56130	biotin/lipoyl attachment domain-containing protein	-	AT3G56130	3:20826658-20829270	20828720	20828798	79	0.984949	6.7746e-06	0.00748484	AT3G56130:I009_E1I	10	15	7	9	20	12	AT3G56130:I009_IE2	16	9	16	19	19	14	3.20829e+16	754	692	832	763	764	847	0.0157701	0.0192109	0.00344076	0.00344076
AT1G53490:E007	-	AT1G53490	HEI10	RING/U-box superfamily protein	-	AT1G53490	1:19963267-19966952	19965826	19966081	256	0.982476	4.4787e-05	0.0301291	1.19966e+16	8	10	10	13	8	14	1.19966e+16	31	25	29	28	51	31	NA	NA	NA	NA	NA	NA	NA	1	1	0	0
AT4G15230:E009	-	AT4G15230	ABCG30	pleiotropic drug resistance 2	-	AT4G15230	4:8680182-8686880	8682028	8682329	302	0.974076	0.00045252	0.106449	486819548682028	17	13	4	11	22	23	486823298682393	7	5	8	28	13	18	NA	NA	NA	NA	NA	NA	NA	1	1	0	0
AT4G16990:I007	-	AT4G16990	RLM3	disease resistance protein (TIR-NBS class)	-	AT4G16990	4:9560135-9565555	9562886	9563014	129	0.973246	8.0969e-05	0.0428518	AT4G16990:I007_E1I	9	13	11	20	27	37	AT4G16990:I007_IE2	13	18	17	42	55	53	495628859563015	252	214	211	259	253	262	0.056446	0.131313	0.0748671	0.0748671
AT4G16860:I001	-	AT4G16860	RPP4	Disease resistance protein (TIR-NBS-LRR class) family	-	AT4G16860	4:9488466-9495816	9489256	9489371	116	0.97252	1.6737e-05	0.0153536	AT4G16860:I001_E1I	19	6	16	32	34	34	AT4G16860:I001_IE2	19	36	18	64	53	34	494892559489372	41	29	47	49	29	32	0.327586	0.532909	0.205322	0.205322
AT1G04730:E007	-	AT1G04730	CTF18	P-loop containing nucleoside triphosphate hydrolases superfamily protein	-	AT1G04730	1:1325296-1331086	1326880	1326967	88	0.968458	0.00087575	0.14238	113267901326880	18	27	8	43	56	48	113269671327044	47	25	22	58	61	43	NA	NA	NA	NA	NA	NA	NA	1	1	0	0
AT5G57240:E005	-	AT5G57240	ORP4C	OSBP(oxysterol binding protein)-related protein 4C	-	AT5G57240	5:23193163-23195476	23194317	23194413	97	0.96749	0.00089797	0.143982	5.23194e+16	10	7	8	13	25	22	5.23194e+16	14	11	17	31	22	31	NA	NA	NA	NA	NA	NA	NA	1	1	0	0
AT5G25265:I003	-	AT5G25265	AT5G25265	Hyp O-arabinosyltransferase-like protein	-	AT5G25265	5:8754553-8756948	8755323	8755673	351	0.956592	0.00044022	0.10584	AT5G25265:I003_E1I	0	0	0	10	1	7	AT5G25265:I003_IE2	2	1	2	8	4	6	587553228755674	562	425	518	529	545	624	0.00165837	0.0104895	0.00883114	0.00883114
AT1G08260:E013	-	AT1G08260	TIL1	DNA polymerase epsilon catalytic subunit	-	AT1G08260	1:2590944-2606892	2594993	2595169	177	0.954789	0.00062651	0.122996	125949082594993	13	19	12	34	19	17	125951692595430	13	17	15	31	24	41	NA	NA	NA	NA	NA	NA	NA	1	1	0	0
AT1G58080:I008	-	AT1G58080	ATP-PRT1	ATP phosphoribosyl transferase 1	-	AT1G58080	1:21504314-21507540	21506133	21506374	242	0.947179	3.4517e-05	0.0258642	AT1G58080:I008_E1I	3	5	5	14	8	7	AT1G58080:I008_IE2	4	2	5	4	10	4	1.21506e+16	745	593	651	705	742	636	0.005997	0.0111559	0.00515894	0.00515894
AT3G56210:E009	-	AT3G56210	AT3G56210	ARM repeat superfamily protein	-	AT3G56210	3:20852385-20855610	20854731	20854838	108	0.946261	6.3813e-08	0.00015834	3.20855e+16	65	58	77	76	82	89	3.20855e+16	43	71	62	61	40	61	NA	NA	NA	NA	NA	NA	NA	1	1	0	0
AT3G05520:E012	external	AT3G05520	CPA	Subunits of heterodimeric actin filament capping protein Capz superfamily	-	AT3G05520	3:1598547-1601437	1601212	1601310	99	0.945778	0.00014119	0.0594845	NA	NA	NA	NA	NA	NA	NA	NA	NA	NA	NA	NA	NA	NA	NA	NA	NA	NA	NA	NA	NA	NA	NA	NA	NA
AT5G14260:I009	-	AT5G14260	AT5G14260	Rubisco methyltransferase family protein	-	AT5G14260	5:4600991-4604482	4603342	4603507	166	0.944429	4.7485e-06	0.00574991	AT5G14260:I009_E1I	15	20	17	22	18	21	AT5G14260:I009_IE2	9	16	23	29	16	24	546033414603508	855	764	995	836	762	792	0.0187688	0.0264766	0.00770781	0.00770781
AT4G33300:E002	external	AT4G33300	ADR1-L1	ADR1-like 1	-	AT4G33300	4:16050456-16056526	16051051	16051135	85	0.942648	0.0003463	0.0940024	NA	NA	NA	NA	NA	NA	NA	NA	NA	NA	NA	NA	NA	NA	NA	NA	NA	NA	NA	NA	NA	NA	NA	NA	NA
AT4G33300:I001	-	AT4G33300	ADR1-L1	ADR1-like 1	-	AT4G33300	4:16050456-16056526	16050738	16051135	398	0.937577	0.00036034	0.0963622	AT4G33300:I001_E1I	0	0	0	0	0	0	AT4G33300:I001_IE2	33	49	32	63	114	93	NA	NA	NA	NA	NA	NA	NA	1	1	0	0
AT4G16860:I003	-	AT4G16860	RPP4	Disease resistance protein (TIR-NBS-LRR class) family	-	AT4G16860	4:9488466-9495816	9490379	9490478	100	0.937166	9.2133e-05	0.0457229	AT4G16860:I003_E1I	18	29	34	49	53	82	AT4G16860:I003_IE2	15	19	13	21	45	28	494903789490479	71	66	73	48	35	39	0.233577	0.532567	0.29899	0.29899
AT5G14260:E015	IR*	AT5G14260	AT5G14260	Rubisco methyltransferase family protein	-	AT5G14260	5:4600991-4604482	4604128	4604247	120	0.933219	8.2882e-05	0.0434088	AT5G14260:E015_E1I	13	12	13	20	34	26	AT5G14260:E015_IE2	12	12	9	30	33	19	546041274604248	55	51	59	88	99	102	0.177057	0.218919	0.0418616	0.0418616
AT4G16860:I004	-	AT4G16860	RPP4	Disease resistance protein (TIR-NBS-LRR class) family	-	AT4G16860	4:9488466-9495816	9490812	9490994	183	0.928332	3.7281e-07	0.00074693	AT4G16860:I004_E1I	28	21	31	61	67	81	AT4G16860:I004_IE2	13	13	15	25	26	22	494908119490995	107	88	99	85	84	81	0.170663	0.360614	0.189951	0.189951
AT3G09800:I006	-	AT3G09800	AT3G09800	SNARE-like superfamily protein	-	AT3G09800	3:3006515-3008489	3007939	3008347	409	0.927055	1.9362e-06	0.00279093	AT3G09800:I006_E1I	3	3	12	10	3	5	AT3G09800:I006_IE2	18	13	27	24	38	17	330079383008348	89	94	96	117	91	103	0.119874	0.13491	0.0150358	0.0150358
AT4G19420:I004	-	AT4G19420	AT4G19420	Pectinacetylesterase family protein	-	AT4G19420	4:10587166-10590588	10588289	10588377	89	0.921354	5.2673e-05	0.03364	AT4G19420:I004_E1I	3	5	18	14	31	8	AT4G19420:I004_IE2	2	2	15	14	19	12	4.10588e+16	131	85	152	146	184	164	0.0576184	0.0902394	0.032621	0.032621
AT3G16220:I004	-	AT3G16220	AT3G16220	Putative eukaryotic LigT	-	AT3G16220	3:5497597-5499235	5498429	5498501	73	0.915747	0.00090476	0.144154	AT3G16220:I004_E1I	9	6	9	27	18	15	AT3G16220:I004_IE2	24	10	17	55	27	23	354984285498502	158	97	99	127	135	152	0.0957854	0.166163	0.0703777	0.0703777
AT1G50240:E007	-	AT1G50240	FU	kinase family with ARM repeat domain-containing protein	-	AT1G50240	1:18607047-18614162	18608408	18608492	85	0.910704	0.00080802	0.13742	1.18608e+16	35	26	22	47	69	45	1.18608e+16	45	23	34	46	65	53	NA	NA	NA	NA	NA	NA	NA	1	1	0	0
AT1G55930:E006	-	AT1G55930	AT1G55930	CBS domain-containing protein / transporter associated domain-containing protein	-	AT1G55930	1:20918717-20922232	20920333	20920414	82	0.905742	3.3598e-05	0.0253006	1.2092e+16	25	28	37	76	70	56	1.2092e+16	19	24	39	37	49	56	NA	NA	NA	NA	NA	NA	NA	1	1	0	0
AT1G70250:E002	-	AT1G70250	AT1G70250	receptor serine/threonine kinase	-	AT1G70250	1:26452965-26456088	26453348	26453419	72	0.901979	0.00028585	0.0841764	1.26453e+16	28	32	32	64	76	50	1.26453e+16	13	26	19	41	48	44	NA	NA	NA	NA	NA	NA	NA	1	1	0	0
AT3G53930:E001	external	AT3G53930	AT3G53930	Protein kinase superfamily protein	-	AT3G53930	3:19966352-19970813	19966352	19966801	450	0.899707	0.00030933	0.0880087	NA	NA	NA	NA	NA	NA	NA	NA	NA	NA	NA	NA	NA	NA	NA	NA	NA	NA	NA	NA	NA	NA	NA	NA	NA
AT3G10450:E005	-	AT3G10450	SCPL7	serine carboxypeptidase-like 7	-	AT3G10450	3:3249526-3252506	3250364	3250440	77	0.898959	0.0007193	0.130938	332499233250364	13	9	15	9	31	20	332504403250515	28	20	25	50	44	51	NA	NA	NA	NA	NA	NA	NA	1	1	0	0
AT3G56210:E007	-	AT3G56210	AT3G56210	ARM repeat superfamily protein	-	AT3G56210	3:20852385-20855610	20854309	20854434	126	0.892806	2.7697e-07	0.00059889	3.20854e+16	74	68	105	84	67	59	3.20854e+16	93	79	116	86	114	117	NA	NA	NA	NA	NA	NA	NA	1	1	0	0
AT2G25850:I004	-	AT2G25850	PAPS2	poly(A) polymerase 2	-	AT2G25850	2:11025420-11030776	11026243	11026619	377	0.891594	0.00073319	0.131802	AT2G25850:I004_E1I	8	13	4	11	16	13	AT2G25850:I004_IE2	10	7	7	9	4	30	2.11026e+16	89	64	86	68	45	66	0.0929791	0.188209	0.0952295	0.0952295
AT5G51820:I019	-	AT5G51820	PGM	phosphoglucomutase	-	AT5G51820	5:21063368-21068057	21067365	21067446	82	0.888669	4.7381e-05	0.0311128	AT5G51820:I019_E1I	0	0	0	0	0	0	AT5G51820:I019_IE2	0	0	0	0	0	0	5.21067e+16	470	419	466	514	452	396	0	0	0	0
AT1G67320:E014	-	AT1G67320	EMB2813	DNA primase, large subunit family	-	AT1G67320	1:25205279-25209033	25207637	25207720	84	0.887764	8.3769e-05	0.0434832	1.25208e+16	46	56	68	100	67	63	1.25208e+16	16	13	59	77	69	75	NA	NA	NA	NA	NA	NA	NA	1	1	0	0
AT1G06670:E011	-	AT1G06670	NIH	nuclear DEIH-boxhelicase	-	AT1G06670	1:2040433-2047612	2043396	2043485	90	0.88746	0.00034383	0.0940024	120433132043396	21	18	13	40	30	12	120434852043590	30	25	24	43	49	39	NA	NA	NA	NA	NA	NA	NA	1	1	0	0
AT1G44170:E012	external	AT1G44170	ALDH3H1	aldehyde dehydrogenase 3H1	-	AT1G44170	1:16796400-16800321	16800046	16800210	165	0.880587	0.00055954	0.115544	NA	NA	NA	NA	NA	NA	NA	NA	NA	NA	NA	NA	NA	NA	NA	NA	NA	NA	NA	NA	NA	NA	NA	NA	NA
AT1G44170:I011	-	AT1G44170	ALDH3H1	aldehyde dehydrogenase 3H1	-	AT1G44170	1:16796400-16800321	16800046	16800271	226	0.880587	0.00055954	0.115544	AT1G44170:I011_E1I	37	24	29	38	61	37	AT1G44170:I011_IE2	0	0	0	0	0	0	NA	NA	NA	NA	NA	NA	NA	1	1	0	0
AT4G26110:E013	external	AT4G26110	NAP1	0	-	AT4G26110	4:13232595-13235879	13235431	13235879	449	0.879823	5.5171e-06	0.00643175	NA	NA	NA	NA	NA	NA	NA	NA	NA	NA	NA	NA	NA	NA	NA	NA	NA	NA	NA	NA	NA	NA	NA	NA	NA
AT1G77290:E002	external	AT1G77290	AT1G77290	Glutathione S-transferase family protein	-	AT1G77290	1:29038375-29039838	29038432	29038543	112	0.874045	0.00054465	0.114445	NA	NA	NA	NA	NA	NA	NA	NA	NA	NA	NA	NA	NA	NA	NA	NA	NA	NA	NA	NA	NA	NA	NA	NA	NA
AT1G04080:I004	-	AT1G04080	PRP39	Tetratricopeptide repeat (TPR)-like superfamily protein	-	AT1G04080	1:1051312-1056827	1052776	1053187	412	0.873725	1.8176e-06	0.00272387	AT1G04080:I004_E1I	9	4	13	26	11	9	AT1G04080:I004_IE2	2	0	3	0	2	0	NA	NA	NA	NA	NA	NA	NA	1	1	0	0
AT4G25080:I002	-	AT4G25080	CHLM	magnesium-protoporphyrin IX methyltransferase	-	AT4G25080	4:12876846-12878651	12877570	12877744	175	0.872754	0.00021804	0.0751676	AT4G25080:I002_E1I	2	0	2	5	5	3	AT4G25080:I002_IE2	4	1	3	0	5	2	4.12878e+16	1770	1748	2108	1935	1806	1516	0.00106534	0.00189861	0.00083327	0.00083327
AT5G03880:I007	-	AT5G03880	AT5G03880	Thioredoxin family protein	-	AT5G03880	5:1038508-1041480	1039841	1040190	350	0.871749	1.1654e-06	0.00202759	AT5G03880:I007_E1I	9	1	7	17	9	11	AT5G03880:I007_IE2	20	25	46	60	47	47	510398401040191	512	498	676	497	556	424	0.0310345	0.0607313	0.0296968	0.0296968
AT2G34770:I004	-	AT2G34770	FAH1	fatty acid hydroxylase 1	-	AT2G34770	2:14665667-14668250	14667377	14667509	133	0.871277	0.00072734	0.131555	AT2G34770:I004_E1I	15	7	8	30	20	22	AT2G34770:I004_IE2	8	12	9	14	17	32	2.14667e+16	480	408	395	476	518	497	0.0224762	0.0433109	0.0208347	0.0208347
AT1G01550:I002	-	AT1G01550	BPS1	BPS1-like protein (DUF793)	-	AT1G01550	1:199639-201775	199960	200510	551	0.867717	0.00014656	0.0605285	AT1G01550:I002_E1I	21	4	10	12	11	6	AT1G01550:I002_IE2	19	15	16	46	29	50	1199959200511	1151	1048	774	1141	1289	1221	0.0140938	0.0206545	0.00656066	0.00656066
AT2G15790:E001	external	AT2G15790	SQN	peptidyl-prolyl cis-trans isomerase / cyclophilin-40 (CYP40) / rotamase	-	AT2G15790	2:6877774-6880898	6877774	6878014	241	0.867072	2.4908e-05	0.0199475	NA	NA	NA	NA	NA	NA	NA	NA	NA	NA	NA	NA	NA	NA	NA	NA	NA	NA	NA	NA	NA	NA	NA	NA	NA
AT1G09970:E001	external	AT1G09970	LRR XI-23	Leucine-rich receptor-like protein kinase family protein	-	AT1G09970	1:3252240-3255693	3252240	3252316	77	0.865812	0.00069177	0.128162	NA	NA	NA	NA	NA	NA	NA	NA	NA	NA	NA	NA	NA	NA	NA	NA	NA	NA	NA	NA	NA	NA	NA	NA	NA
AT5G28320:E008	-	AT5G28320	AT5G28320	embryo defective protein	-	AT5G28320	5:10301936-10306142	10304134	10304267	134	0.860202	0.00095174	0.147651	NA	NA	NA	NA	NA	NA	NA	NA	NA	NA	NA	NA	NA	NA	NA	NA	NA	NA	NA	NA	NA	NA	NA	NA	NA
AT1G55930:E005	-	AT1G55930	AT1G55930	CBS domain-containing protein / transporter associated domain-containing protein	-	AT1G55930	1:20918717-20922232	20920115	20920218	104	0.851742	0.0001462	0.0605285	1.2092e+16	18	27	26	38	26	22	1.2092e+16	25	28	37	76	70	56	NA	NA	NA	NA	NA	NA	NA	1	1	0	0
AT2G06850:I003	-	AT2G06850	XTH4	xyloglucan endotransglucosylase/hydrolase 4	-	AT2G06850	2:2763526-2765720	2764663	2765090	428	0.848765	2.0323e-17	5.1269e-13	AT2G06850:I003_E1I	43	58	66	124	126	133	AT2G06850:I003_IE2	79	43	89	152	128	128	227646622765091	2179	2231	2898	2378	2843	2844	0.0252101	0.0467467	0.0215366	0.0215366
AT2G41640:E002	external	AT2G41640	AT2G41640	Glycosyltransferase family 61 protein	-	AT2G41640	2:17360486-17363788	17360491	17360864	374	0.841791	6.7418e-05	0.0385773	NA	NA	NA	NA	NA	NA	NA	NA	NA	NA	NA	NA	NA	NA	NA	NA	NA	NA	NA	NA	NA	NA	NA	NA	NA
AT3G49680:I004	-	AT3G49680	BCAT3	branched-chain aminotransferase 3	-	AT3G49680	3:18422649-18425693	18423311	18423962	652	0.840021	6.8964e-10	2.8996e-06	AT3G49680:I004_E1I	26	13	12	43	44	17	AT3G49680:I004_IE2	9	4	15	28	24	13	3.18423e+16	301	323	416	262	282	223	0.036591	0.0992366	0.0626456	0.0626456
AT3G50050:E011	-	AT3G50050	AT3G50050	Eukaryotic aspartyl protease family protein	-	AT3G50050	3:18553984-18557209	18556645	18556765	121	0.838358	0.0007455	0.132494	3.18557e+16	18	16	15	35	35	25	3.18557e+16	19	29	22	39	45	39	NA	NA	NA	NA	NA	NA	NA	1	1	0	0
AT5G15350:I001	-	AT5G15350	ENODL17	early nodulin-like protein 17	-	AT5G15350	5:4984959-4986239	4985528	4985979	452	0.833513	2.0932e-05	0.0184207	AT5G15350:I001_E1I	33	16	7	52	40	42	AT5G15350:I001_IE2	6	14	20	29	23	25	549855274985980	1161	1228	1135	1319	1341	1401	0.0134378	0.025321	0.0118832	0.0118832
AT5G01040:E003	-	AT5G01040	LAC8	laccase 8	-	AT5G01040	5:13128-16173	14764	14874	111	0.832196	2.5067e-05	0.019969	51466514764	58	53	32	57	101	90	51487415191	25	44	43	41	46	56	NA	NA	NA	NA	NA	NA	NA	1	1	0	0
AT5G50950:I005	-	AT5G50950	FUM2	FUMARASE 2	-	AT5G50950	5:20729612-20733926	20731272	20731538	267	0.83146	0.00040705	0.102514	AT5G50950:I005_E1I	2	7	7	17	23	15	AT5G50950:I005_IE2	10	11	10	20	23	24	5.20731e+16	297	296	290	360	358	337	0.0259239	0.0546595	0.0287356	0.0287356
AT3G05330:E002	-	AT3G05330	ATN	cyclin family	-	AT3G05330	3:1518882-1521494	1520411	1520469	59	0.831196	0.00058433	0.118346	315202041520411	44	50	42	53	68	80	315204691520587	33	33	33	36	38	56	NA	NA	NA	NA	NA	NA	NA	1	1	0	0
AT5G11420:I001	-	AT5G11420	AT5G11420	transmembrane protein, putative (Protein of unknown function, DUF642)	-	AT5G11420	5:3644547-3647295	3644731	3645488	758	0.830839	3.603e-08	0.00010099	AT5G11420:I001_E1I	20	15	8	12	18	18	AT5G11420:I001_IE2	15	18	19	33	38	50	536447303645489	312	411	499	431	353	369	0.0374163	0.0682828	0.0308665	0.0308665
AT4G16990:E010	IR*	AT4G16990	RLM3	disease resistance protein (TIR-NBS class)	-	AT4G16990	4:9560135-9565555	9564597	9564676	80	0.826848	9.0632e-12	5.4873e-08	AT4G16990:E010_E1I	115	83	115	260	217	267	AT4G16990:E010_IE2	166	100	164	347	277	379	495645969564677	55	64	63	59	85	92	0.671183	0.787292	0.116108	0.116108
AT3G26850:I001	-	AT3G26850	AT3G26850	histone-lysine N-methyltransferase	-	AT3G26850	3:9895542-9898006	9895581	9896473	893	0.818875	8.812e-05	0.0446809	AT3G26850:I001_E1I	0	0	3	1	0	0	AT3G26850:I001_IE2	8	20	15	8	7	21	NA	NA	NA	NA	NA	NA	NA	1	1	0	0
AT1G02120:I008	-	AT1G02120	VAD1	GRAM domain family protein	-	AT1G02120	1:395761-399897	397099	397702	604	0.809331	0.00014209	0.0594845	AT1G02120:I008_E1I	5	5	16	20	17	24	AT1G02120:I008_IE2	8	3	4	14	6	9	1397098397703	115	139	137	88	106	106	0.0498177	0.130435	0.080617	0.080617
AT5G19240:I001	-	AT5G19240	AT5G19240	Glycoprotein membrane precursor GPI-anchored	-	AT5G19240	5:6470129-6471062	6470291	6470463	173	0.806712	0.00059875	0.120037	AT5G19240:I001_E1I	6	2	3	22	22	15	AT5G19240:I001_IE2	19	14	13	51	51	64	564702906470464	204	276	191	433	559	745	0.0407434	0.0608272	0.0200839	0.0200839
AT2G25010:E003	-	AT2G25010	AT2G25010	Aminotransferase-like, plant mobile domain family protein	-	AT2G25010	2:10631531-10633663	10632597	10632746	150	0.805098	0.00024776	0.079621	2.10633e+16	45	32	40	64	70	57	2.10633e+16	50	52	39	48	88	60	NA	NA	NA	NA	NA	NA	NA	1	1	0	0
AT2G06025:I009	-	AT2G06025	AT2G06025	Acyl-CoA N-acyltransferases (NAT) superfamily protein	-	AT2G06025	2:2348136-2352157	2351549	2351671	123	0.805051	2.0888e-06	0.00295486	AT2G06025:I009_E1I	28	23	35	59	47	71	AT2G06025:I009_IE2	17	22	18	38	37	29	223515482351672	221	139	228	181	171	207	0.108415	0.200858	0.0924423	0.0924423
AT1G27921:E007	-	AT1G27921	AT1G27921	Natural antisense transcript overlaps with AT1G27920	-	AT1G27921	1:9728124-9730331	9729856	9729979	124	0.800867	6.0238e-05	0.0357556	197297479729856	50	31	27	62	69	70	197299799730229	11	9	10	35	25	31	NA	NA	NA	NA	NA	NA	NA	1	1	0	0
AT5G19220:I007	-	AT5G19220	APL1	ADP glucose pyrophosphorylase large subunit 1	-	AT5G19220	5:6463824-6466831	6465117	6465203	87	0.796186	0.00025768	0.0805837	AT5G19220:I007_E1I	54	26	24	61	87	50	AT5G19220:I007_IE2	30	29	37	67	94	52	NA	NA	NA	NA	NA	NA	NA	1	1	0	0
AT1G53490:E008	-	AT1G53490	HEI10	RING/U-box superfamily protein	-	AT1G53490	1:19963267-19966952	19966174	19966343	170	0.794407	0.00086483	0.141877	1.19966e+16	31	25	29	28	51	31	1.19966343.19966449;1.19966343.19966479	35	42	25	33	30	21	NA	NA	NA	NA	NA	NA	NA	1	1	0	0
AT5G44568:I001	-	AT5G44568	AT5G44568	transmembrane protein	-	AT5G44568	5:17961201-17962202	17961501	17962040	540	0.792302	1.8458e-06	0.00273907	AT5G44568:I001_E1I	13	15	7	61	117	91	AT5G44568:I001_IE2	20	21	20	34	42	23	5.17962e+16	61	66	33	70	79	50	0.230769	0.480418	0.249649	0.249649
AT3G20150:E011	-	AT3G20150	AT3G20150	Kinesin motor family protein	-	AT3G20150	3:7031332-7037010	7033601	7033750	150	0.790641	3.9263e-05	0.0275139	370334687033601	35	41	35	53	49	49	370337507033965	37	28	23	58	43	53	NA	NA	NA	NA	NA	NA	NA	1	1	0	0
AT1G59750:I010	-	AT1G59750	ARF1	auxin response factor 1	-	AT1G59750	1:21979289-21984433	21982194	21982418	225	0.786987	0.00016354	0.0651414	AT1G59750:I010_E1I	26	35	34	45	37	52	AT1G59750:I010_IE2	17	14	14	49	24	42	1.21982e+16	111	148	130	124	125	115	0.152505	0.254862	0.102356	0.102356
AT1G21170:E011	-	AT1G21170	SEC5B	Exocyst complex component SEC5	-	AT1G21170	1:7413050-7419643	7416243	7416371	129	0.784203	0.00037717	0.099114	174161547416243	30	24	16	44	38	31	174163717416507	70	41	45	82	78	88	NA	NA	NA	NA	NA	NA	NA	1	1	0	0
AT2G31800:I005	-	AT2G31800	AT2G31800	Integrin-linked protein kinase family	-	AT2G31800	2:13520325-13523708	13521822	13521922	101	0.782238	4.476e-06	0.00550813	AT2G31800:I005_E1I	0	5	2	0	7	3	AT2G31800:I005_IE2	0	3	1	0	2	0	2.13522e+16	235	198	200	223	291	253	0.00861394	0.00776197	-0.00085197	0.00085197
AT1G63260:E005	Alt5ss*	AT1G63260	TET10	tetraspanin10	-	AT1G63260	1:23466746-23469204	23467173	23467248	76	0.779944	2.5553e-05	0.0201738	1.23467e+16	44	23	33	64	69	56	NA	NA	NA	NA	NA	NA	NA	1.23467e+16	28	19	36	17	20	36	0.546448	0.721374	0.174926	0.174926
AT3G20150:E012	-	AT3G20150	AT3G20150	Kinesin motor family protein	-	AT3G20150	3:7031332-7037010	7033965	7034094	130	0.778031	5.6693e-05	0.0347473	370337507033965	37	28	23	58	43	53	370340947034185	51	54	32	66	77	45	NA	NA	NA	NA	NA	NA	NA	1	1	0	0
AT5G25280:E004	external	AT5G25280	AT5G25280	serine-rich protein-like protein	-	AT5G25280	5:8773789-8776000	8775165	8775487	323	0.774077	0.00092518	0.145872	NA	NA	NA	NA	NA	NA	NA	NA	NA	NA	NA	NA	NA	NA	NA	NA	NA	NA	NA	NA	NA	NA	NA	NA	NA
AT3G54320:E001	external	AT3G54320	WRI1	Integrase-type DNA-binding superfamily protein	-	AT3G54320	3:20114684-20118639	20114684	20115020	337	0.771381	0.00041621	0.103615	NA	NA	NA	NA	NA	NA	NA	NA	NA	NA	NA	NA	NA	NA	NA	NA	NA	NA	NA	NA	NA	NA	NA	NA	NA
AT5G38910:E001	external	AT5G38910	AT5G38910	RmlC-like cupins superfamily protein	-	AT5G38910	5:15578811-15579584	15578811	15578934	124	0.766431	0.00021588	0.0746014	NA	NA	NA	NA	NA	NA	NA	NA	NA	NA	NA	NA	NA	NA	NA	NA	NA	NA	NA	NA	NA	NA	NA	NA	NA
AT5G15630:E006	external	AT5G15630	IRX6	COBRA-like extracellular glycosyl-phosphatidyl inositol-anchored protein family	-	AT5G15630	5:5084704-5086792	5086268	5086792	525	0.763081	0.00091662	0.145128	NA	NA	NA	NA	NA	NA	NA	NA	NA	NA	NA	NA	NA	NA	NA	NA	NA	NA	NA	NA	NA	NA	NA	NA	NA
AT1G19270:E006	-	AT1G19270	DA1	DA1	-	AT1G19270	1:6662501-6666028	6664370	6664453	84	0.75317	0.00037027	0.0979817	166642716664370	36	32	35	62	35	65	1.6664453.6664583;1.6664453.6664618	20	36	37	74	62	71	NA	NA	NA	NA	NA	NA	NA	1	1	0	0
AT1G54730:E023	IR	AT1G54730	AT1G54730	Major facilitator superfamily protein	-	AT1G54730	1:20424410-20430123	20429774	20429853	80	0.751506	0.00044813	0.106023	AT1G54730:E023_E1I	41	25	34	59	76	71	AT1G54730:E023_IE2	54	25	39	61	63	68	1.2043e+16	38	28	32	36	21	42	0.52657	0.667785	0.141215	0.141215
AT4G02120:I011	-	AT4G02120	AT4G02120	CTP synthase family protein	-	AT4G02120	4:940778-944291	942544	942609	66	0.751463	0.00079191	0.13644	AT4G02120:I011_E1I	11	14	17	48	26	29	AT4G02120:I011_IE2	11	15	14	35	29	31	4942543942610	82	100	109	86	84	87	0.123494	0.27809	0.154596	0.154596
AT5G48630:E011	external	AT5G48630	AT5G48630	Cyclin family protein	-	AT5G48630	5:19721503-19723234	19723169	19723234	66	0.750167	0.00019251	0.0706681	NA	NA	NA	NA	NA	NA	NA	NA	NA	NA	NA	NA	NA	NA	NA	NA	NA	NA	NA	NA	NA	NA	NA	NA	NA
AT5G11420:I002	-	AT5G11420	AT5G11420	transmembrane protein, putative (Protein of unknown function, DUF642)	-	AT5G11420	5:3644547-3647295	3645987	3646464	478	0.749612	0.00015055	0.0614236	AT5G11420:I002_E1I	6	17	16	14	19	29	AT5G11420:I002_IE2	23	19	33	59	32	25	536459863646465	693	847	818	785	784	795	0.0236025	0.0362821	0.0126796	0.0126796
AT5G14260:E014	Alt3ss*	AT5G14260	AT5G14260	Rubisco methyltransferase family protein	-	AT5G14260	5:4600991-4604482	4604043	4604127	85	0.745504	1.5781e-06	0.00251431	NA	NA	NA	NA	NA	NA	NA	546041274604248	55	51	59	88	99	102	5.4603877.4604248;5.4604028.4604248;5.4604042.4604252;5.4604042.4604248	727	656	806	773	670	626	0.0700935	0.122561	0.052468	0.052468
AT1G18420:E006	-	AT1G18420	AT1G18420	aluminum activated malate transporter family protein	-	AT1G18420	1:6343330-6345689	6344817	6344963	147	0.737662	0.00047643	0.107872	NA	NA	NA	NA	NA	NA	NA	NA	NA	NA	NA	NA	NA	NA	NA	NA	NA	NA	NA	NA	NA	NA	NA	NA	NA
AT2G29890:E015	-	AT2G29890	VLN1	villin-like 1	-	AT2G29890	2:12744150-12749596	12747606	12747753	148	0.73192	0.00064545	0.124932	2.12747e+16	61	40	51	115	76	63	NA	NA	NA	NA	NA	NA	NA	NA	NA	NA	NA	NA	NA	NA	1	1	0	0
AT4G36980:I012	-	AT4G36980	AT4G36980	CLK4-associating serine/arginine-rich protein	-	AT4G36980	4:17433601-17437069	17436287	17436424	138	0.731379	0.0008618	0.141786	AT4G36980:I012_E1I	8	6	4	9	16	14	AT4G36980:I012_IE2	15	5	13	18	26	30	4.17436e+16	218	197	175	188	242	211	0.0414297	0.0810036	0.0395739	0.0395739
AT2G33150:I002	-	AT2G33150	PKT3	peroxisomal 3-ketoacyl-CoA thiolase 3	-	AT2G33150	2:14047478-14051140	14048099	14048385	287	0.728678	0.00045043	0.106362	AT2G33150:I002_E1I	3	6	9	9	5	13	AT2G33150:I002_IE2	8	7	3	17	40	9	2.14048e+16	982	906	1045	914	886	692	0.00609963	0.0183179	0.0122183	0.0122183
AT5G53180:I007	-	AT5G53180	PTB2	polypyrimidine tract-binding protein 2	-	AT5G53180	5:21568200-21571902	21570229	21570833	605	0.725704	0.00095025	0.147651	AT5G53180:I007_E1I	3	3	1	11	5	8	AT5G53180:I007_IE2	3	7	8	5	6	3	NA	NA	NA	NA	NA	NA	NA	1	1	0	0
AT5G44580:I001	-	AT5G44580	AT5G44580	transmembrane protein	-	AT5G44580	5:17979311-17980411	17979445	17979628	184	0.725651	9.6671e-06	0.0100341	AT5G44580:I001_E1I	10	4	18	42	34	43	AT5G44580:I001_IE2	20	21	20	50	65	67	5.17979e+16	703	427	745	916	899	920	0.0241998	0.0521573	0.0279575	0.0279575
AT1G18415:E003	-	AT1G18415	AT1G18415	Natural antisense transcript overlaps with AT1G18420	-	AT1G18415	1:6343096-6345662	6344785	6345051	267	0.725563	0.000207	0.0733768	NA	NA	NA	NA	NA	NA	NA	NA	NA	NA	NA	NA	NA	NA	NA	NA	NA	NA	NA	NA	NA	NA	NA	NA	NA
AT2G47940:I017	-	AT2G47940	DEG2	DEGP protease 2	-	AT2G47940	2:19617986-19622251	19621707	19621771	65	0.717576	0.00024951	0.0798125	AT2G47940:I017_E1I	9	11	6	6	18	19	AT2G47940:I017_IE2	14	12	10	13	26	33	2.19622e+16	1314	1194	1232	1285	1290	1273	0.00822063	0.0147228	0.0065022	0.0065022
AT3G61070:E001	external	AT3G61070	PEX11E	peroxin 11E	-	AT3G61070	3:22604094-22606878	22604094	22604601	508	0.714712	1.2964e-06	0.00218027	NA	NA	NA	NA	NA	NA	NA	NA	NA	NA	NA	NA	NA	NA	NA	NA	NA	NA	NA	NA	NA	NA	NA	NA	NA
AT4G00180:I004	-	AT4G00180	YAB3	Plant-specific transcription factor YABBY family protein	-	AT4G00180	4:72552-75384	73708	74267	560	0.713595	0.00058484	0.118346	AT4G00180:I004_E1I	1	2	4	3	7	0	AT4G00180:I004_IE2	8	6	4	10	18	6	47370774268	214	228	184	222	192	196	0.0195771	0.0348101	0.015233	0.015233
AT2G43910:I007	-	AT2G43910	HOL1	HARMLESS TO OZONE LAYER 1	-	AT2G43910	2:18184461-18187028	18185879	18186253	375	0.700919	1.0788e-05	0.0108143	AT2G43910:I007_E1I	59	37	42	68	59	46	AT2G43910:I007_IE2	15	7	20	16	23	11	NA	NA	NA	NA	NA	NA	NA	1	1	0	0
AT2G31890:E001	external	AT2G31890	RAP	RAP	-	AT2G31890	2:13556500-13559767	13556500	13557168	669	0.69925	7.4999e-19	2.2704e-14	NA	NA	NA	NA	NA	NA	NA	NA	NA	NA	NA	NA	NA	NA	NA	NA	NA	NA	NA	NA	NA	NA	NA	NA	NA
AT5G44580:I002	-	AT5G44580	AT5G44580	transmembrane protein	-	AT5G44580	5:17979311-17980411	17979713	17980086	374	0.691981	0.00034589	0.0940024	AT5G44580:I002_E1I	3	4	4	11	10	13	AT5G44580:I002_IE2	21	18	19	41	25	39	5.1798e+16	581	521	672	772	822	777	0.0190766	0.0284778	0.00940119	0.00940119
AT1G63810:E013	-	AT1G63810	AT1G63810	nucleolar protein	-	AT1G63810	1:23669532-23675898	23672142	23672255	114	0.691416	8.8409e-05	0.0446809	1.23672e+16	88	61	66	104	115	100	1.23672e+16	61	41	43	79	81	73	NA	NA	NA	NA	NA	NA	NA	1	1	0	0
AT3G05890:E003	external	AT3G05890	RCI2B	Low temperature and salt responsive protein family	-	AT3G05890	3:1757631-1758492	1758372	1758492	121	0.680604	2.933e-05	0.022884	NA	NA	NA	NA	NA	NA	NA	NA	NA	NA	NA	NA	NA	NA	NA	NA	NA	NA	NA	NA	NA	NA	NA	NA	NA
AT1G78770:E013	-	AT1G78770	APC6	anaphase promoting complex 6	-	AT1G78770	1:29616919-29621447	29620573	29620686	114	0.678032	0.00071593	0.130718	1.2962e+16	75	33	55	72	99	72	1.29621e+16	69	41	72	86	90	61	NA	NA	NA	NA	NA	NA	NA	1	1	0	0
AT2G18330:E002	-	AT2G18330	AT2G18330	AAA-type ATPase family protein	-	AT2G18330	2:7965635-7969105	7966208	7966303	96	0.676431	0.00084404	0.140545	279661137966208	75	55	56	60	107	75	279663037966569	80	93	55	91	120	99	NA	NA	NA	NA	NA	NA	NA	1	1	0	0
AT3G07940:E005	-	AT3G07940	AT3G07940	Calcium-dependent ARF-type GTPase activating protein family	-	AT3G07940	3:2529204-2531533	2530019	2530094	76	0.673551	0.00028136	0.0838561	325299412530019	24	24	33	63	34	49	325300942530188	53	48	62	97	80	75	NA	NA	NA	NA	NA	NA	NA	1	1	0	0
AT1G25275:E007	Alt5ss	AT1G25275	AT1G25275	thionin-like protein	-	AT1G25275	1:8860671-8861364	8861000	8861032	33	0.666895	0.00080699	0.13742	NA	NA	NA	NA	NA	NA	NA	NA	NA	NA	NA	NA	NA	NA	188609998861125	1039	1341	1795	1525	1382	1224	0	0	0	0
AT4G10920:E001	external	AT4G10920	KELP	transcriptional coactivator p15 (PC4) family protein (KELP)	-	AT4G10920	4:6696712-6699199	6696712	6697290	579	0.666332	0.00064679	0.124974	NA	NA	NA	NA	NA	NA	NA	NA	NA	NA	NA	NA	NA	NA	NA	NA	NA	NA	NA	NA	NA	NA	NA	NA	NA
AT4G29900:E023	-	AT4G29900	ACA10	autoinhibited Ca(2 )-ATPase 10	-	AT4G29900	4:14610883-14619573	14615750	14615833	84	0.661978	0.00026378	0.081316	4.14616e+16	42	64	78	128	100	103	4.14616e+16	27	26	58	63	31	63	NA	NA	NA	NA	NA	NA	NA	1	1	0	0
AT2G41640:E004	-	AT2G41640	AT2G41640	Glycosyltransferase family 61 protein	-	AT2G41640	2:17360486-17363788	17361178	17362318	1141	0.661658	5.0442e-08	0.00012725	2.17361e+16	24	28	21	64	39	67	NA	NA	NA	NA	NA	NA	NA	NA	NA	NA	NA	NA	NA	NA	1	1	0	0
AT2G03640:I009	-	AT2G03640	AT2G03640	Nuclear transport factor 2 (NTF2) family protein with RNA binding (RRM-RBD-RNP motifs) domain-containing protein	-	AT2G03640	2:1104307-1106867	1106432	1106729	298	0.660377	0.00010814	0.0509384	AT2G03640:I009_E1I	20	9	26	32	50	47	AT2G03640:I009_IE2	8	6	10	28	22	28	211064311106730	216	171	189	232	261	240	0.0641755	0.12373	0.0595544	0.0595544
AT1G16880:E008	external	AT1G16880	ACR11	uridylyltransferase-like protein	-	AT1G16880	1:5773592-5776308	5775210	5775504	295	0.659378	3.2935e-06	0.00429754	NA	NA	NA	NA	NA	NA	NA	NA	NA	NA	NA	NA	NA	NA	NA	NA	NA	NA	NA	NA	NA	NA	NA	NA	NA
AT5G54730:E007	external	AT5G54730	G18F	yeast autophagy 18 F-like protein	-	AT5G54730	5:22233789-22237341	22236625	22237341	717	0.651908	0.00073232	0.131801	NA	NA	NA	NA	NA	NA	NA	NA	NA	NA	NA	NA	NA	NA	NA	NA	NA	NA	NA	NA	NA	NA	NA	NA	NA
AT5G15170:E008	-	AT5G15170	TDP1	tyrosyl-DNA phosphodiesterase-like protein	-	AT5G15170	5:4926094-4929502	4927555	4927689	135	0.64766	0.0004217	0.104127	549274734927555	19	19	26	45	25	34	549276894927768	55	40	49	76	66	52	NA	NA	NA	NA	NA	NA	NA	1	1	0	0
AT1G25275:I002	-	AT1G25275	AT1G25275	thionin-like protein	-	AT1G25275	1:8860671-8861364	8860865	8860948	84	0.64752	0.00058936	0.118576	AT1G25275:I002_E1I	42	25	35	67	77	79	AT1G25275:I002_IE2	66	35	36	80	94	111	NA	NA	NA	NA	NA	NA	NA	1	1	0	0
AT4G27410:E001	external	AT4G27410	RD26	NAC (No Apical Meristem) domain transcriptional regulator superfamily protein	-	AT4G27410	4:13707240-13709149	13707240	13707887	648	0.641671	0.00045432	0.106449	NA	NA	NA	NA	NA	NA	NA	NA	NA	NA	NA	NA	NA	NA	NA	NA	NA	NA	NA	NA	NA	NA	NA	NA	NA
AT1G76690:E001	external	AT1G76690	OPR2	12-oxophytodienoate reductase 2	-	AT1G76690	1:28778890-28780483	28778890	28779058	169	0.640855	4.7151e-06	0.00574991	NA	NA	NA	NA	NA	NA	NA	NA	NA	NA	NA	NA	NA	NA	NA	NA	NA	NA	NA	NA	NA	NA	NA	NA	NA
AT1G16880:I006	-	AT1G16880	ACR11	uridylyltransferase-like protein	-	AT1G16880	1:5773592-5776308	5775210	5775539	330	0.636388	5.6907e-06	0.00647634	AT1G16880:I006_E1I	43	35	50	52	48	80	AT1G16880:I006_IE2	66	46	47	73	60	73	157752095775540	2376	2184	2453	2080	1797	1903	0.0200517	0.0323121	0.0122604	0.0122604
AT5G62790:E001	external	AT5G62790	DXR	1-deoxy-D-xylulose 5-phosphate reductoisomerase	-	AT5G62790	5:25214125-25217439	25214125	25214256	132	0.634358	0.00061804	0.121966	NA	NA	NA	NA	NA	NA	NA	NA	NA	NA	NA	NA	NA	NA	NA	NA	NA	NA	NA	NA	NA	NA	NA	NA	NA
AT3G51450:E001	external	AT3G51450	AT3G51450	Calcium-dependent phosphotriesterase superfamily protein	-	AT3G51450	3:19090947-19092509	19090947	19091411	465	0.633807	0.00096916	0.149688	NA	NA	NA	NA	NA	NA	NA	NA	NA	NA	NA	NA	NA	NA	NA	NA	NA	NA	NA	NA	NA	NA	NA	NA	NA
AT1G63810:E014	-	AT1G63810	AT1G63810	nucleolar protein	-	AT1G63810	1:23669532-23675898	23672359	23672502	144	0.631505	0.0001441	0.0600876	1.23672e+16	61	41	43	79	81	73	1.23673e+16	32	57	61	69	64	35	NA	NA	NA	NA	NA	NA	NA	1	1	0	0
AT4G25100:E001	external	AT4G25100	FSD1	Fe superoxide dismutase 1	-	AT4G25100	4:12884300-12887011	12884300	12884417	118	0.630575	0.00012071	0.0543787	NA	NA	NA	NA	NA	NA	NA	NA	NA	NA	NA	NA	NA	NA	NA	NA	NA	NA	NA	NA	NA	NA	NA	NA	NA
AT5G66210:E003	external	AT5G66210	CPK28	calcium-dependent protein kinase 28	-	AT5G66210	5:26456285-26459631	26456292	26456529	238	0.628162	0.0002756	0.0827672	NA	NA	NA	NA	NA	NA	NA	NA	NA	NA	NA	NA	NA	NA	NA	NA	NA	NA	NA	NA	NA	NA	NA	NA	NA
AT2G30010:I004	-	AT2G30010	TBL45	TRICHOME BIREFRINGENCE-LIKE 45	-	AT2G30010	2:12805724-12809386	12808015	12808877	863	0.626649	0.00026367	0.081316	AT2G30010:I004_E1I	3	13	12	5	14	8	AT2G30010:I004_IE2	16	18	25	14	21	28	2.12808e+16	366	411	410	306	371	350	0.0353515	0.0419776	0.00662613	0.00662613
AT5G23830:E005	external	AT5G23830	AT5G23830	MD-2-related lipid recognition domain-containing protein	-	AT5G23830	5:8033738-8034930	8034596	8034930	335	0.625428	0.00054449	0.114445	NA	NA	NA	NA	NA	NA	NA	NA	NA	NA	NA	NA	NA	NA	NA	NA	NA	NA	NA	NA	NA	NA	NA	NA	NA
AT4G16990:E011	Alt3ss*	AT4G16990	RLM3	disease resistance protein (TIR-NBS class)	-	AT4G16990	4:9560135-9565555	9564677	9564691	15	0.625006	7.0326e-09	2.3561e-05	495645969564677	55	64	63	59	85	92	NA	NA	NA	NA	NA	NA	NA	495645969564692	603	535	576	579	629	641	0.0959916	0.113189	0.0171979	0.0171979
AT5G66210:E004	Alt5ss*	AT5G66210	CPK28	calcium-dependent protein kinase 28	-	AT5G66210	5:26456285-26459631	26456530	26456560	31	0.616493	0.00020988	0.07371	NA	NA	NA	NA	NA	NA	NA	NA	NA	NA	NA	NA	NA	NA	NA	NA	NA	NA	NA	NA	NA	NA	NA	NA	NA
AT3G56860:E006	Alt3ss	AT3G56860	UBA2A	UBP1-associated protein 2A	-	AT3G56860	3:21048745-21052286	21049755	21049768	14	0.614643	0.00038426	0.100107	NA	NA	NA	NA	NA	NA	NA	3.2105e+16	37	36	27	26	45	45	3.2105e+16	90	100	74	54	94	75	0.274725	0.342183	0.0674576	0.0674576
AT1G10390:E013	-	AT1G10390	AT1G10390	Nucleoporin autopeptidase	-	AT1G10390	1:3407024-3412843	3412493	3412608	116	0.604893	1.6495e-05	0.0153536	1.3412103.3412493;1.3412097.3412493	83	92	65	143	118	120	134126083412708	27	45	56	48	74	54	NA	NA	NA	NA	NA	NA	NA	1	1	0	0
AT4G34150:I004	-	AT4G34150	AT4G34150	Calcium-dependent lipid-binding (CaLB domain) family protein	-	AT4G34150	4:16354946-16357293	16355689	16356377	689	0.60285	0.00059134	0.118708	AT4G34150:I004_E1I	3	4	10	21	10	23	AT4G34150:I004_IE2	12	6	3	35	35	25	4.16356e+16	259	277	225	730	1065	1001	0.024359	0.0259537	0.00159469	0.00159469
AT1G18620:E005	IR	AT1G18620	TRM3	LONGIFOLIA protein	-	AT1G18620	1:6409978-6414451	6410691	6410769	79	0.602712	0.00010883	0.0509983	AT1G18620:E005_E1I	67	83	50	123	134	138	AT1G18620:E005_IE2	81	83	44	124	153	160	NA	NA	NA	NA	NA	NA	NA	1	1	0	0
AT1G53430:E002	external	AT1G53430	AT1G53430	Leucine-rich repeat transmembrane protein kinase	-	AT1G53430	1:19935163-19941088	19935167	19935403	237	0.597852	8.7875e-05	0.0446809	NA	NA	NA	NA	NA	NA	NA	NA	NA	NA	NA	NA	NA	NA	NA	NA	NA	NA	NA	NA	NA	NA	NA	NA	NA
AT2G22990:I006	-	AT2G22990	SNG1	sinapoylglucose 1	-	AT2G22990	2:9786316-9790179	9787548	9787643	96	0.596695	0.00044829	0.106023	AT2G22990:I006_E1I	8	9	10	23	19	24	AT2G22990:I006_IE2	4	6	7	24	19	21	297875479787644	1643	1313	1658	1738	1822	1790	0.00474547	0.0120037	0.00725822	0.00725822
AT5G56890:E014	external	AT5G56890	AT5G56890	Protein kinase superfamily protein	-	AT5G56890	5:23010523-23015671	23015490	23015671	182	0.594762	9.2542e-05	0.0457758	NA	NA	NA	NA	NA	NA	NA	NA	NA	NA	NA	NA	NA	NA	NA	NA	NA	NA	NA	NA	NA	NA	NA	NA	NA
AT1G19130:I002	-	AT1G19130	AT1G19130	RmlC-like jelly roll fold protein	-	AT1G19130	1:6609325-6610613	6610095	6610419	325	0.589672	0.00010164	0.0491525	AT1G19130:I002_E1I	55	51	51	109	78	79	AT1G19130:I002_IE2	10	28	34	46	31	37	166100946610420	362	225	299	274	285	316	0.114443	0.178404	0.063961	0.063961
AT2G28900:I004	-	AT2G28900	OEP16-1	outer plastid envelope protein 16-1	-	AT2G28900	2:12414114-12415578	12414956	12415206	251	0.587634	1.6911e-06	0.00263887	AT2G28900:I004_E1I	11	11	27	40	25	20	AT2G28900:I004_IE2	22	29	20	52	28	26	2.12415e+16	1410	1713	2026	1530	1478	1370	0.0115185	0.0213479	0.00982941	0.00982941
AT3G12280:E020	external	AT3G12280	RBR1	retinoblastoma-related 1	-	AT3G12280	3:3913412-3919170	3918888	3919133	246	0.586241	0.00093036	0.146231	NA	NA	NA	NA	NA	NA	NA	NA	NA	NA	NA	NA	NA	NA	NA	NA	NA	NA	NA	NA	NA	NA	NA	NA	NA
AT2G25850:E015	-	AT2G25850	PAPS2	poly(A) polymerase 2	-	AT2G25850	2:11025420-11030776	11029149	11029310	162	0.583337	0.00092615	0.145873	2.11029e+16	57	32	45	70	58	50	2.11029e+16	58	37	60	59	66	68	NA	NA	NA	NA	NA	NA	NA	1	1	0	0
AT2G26260:E014	external	AT2G26260	3BETAHSD/D2	3beta-hydroxysteroid-dehydrogenase/decarboxylase isoform 2	-	AT2G26260	2:11178100-11182976	11182727	11182976	250	0.580857	0.00039243	0.10119	NA	NA	NA	NA	NA	NA	NA	NA	NA	NA	NA	NA	NA	NA	NA	NA	NA	NA	NA	NA	NA	NA	NA	NA	NA
AT1G10130:E004	-	AT1G10130	ECA3	endoplasmic reticulum-type calcium-transporting ATPase 3	-	AT1G10130	1:3310930-3322213	3311966	3311983	18	-7.44466	0.00017257	0.0664747	NA	NA	NA	NA	NA	NA	NA	NA	NA	NA	NA	NA	NA	NA	NA	NA	NA	NA	NA	NA	NA	NA	NA	NA	NA
AT4G27830:I009	-	AT4G27830	BGLU10	beta glucosidase 10	-	AT4G27830	4:13861718-13864500	13863674	13863763	90	-6.24311	0.0004858	0.108935	AT4G27830:I009_E1I	4	0	0	0	0	0	AT4G27830:I009_IE2	3	4	0	0	0	0	4.13864e+16	249	211	295	284	310	270	0.00723208	0	-0.00723208	0.00723208
AT5G04290:I017	-	AT5G04290	KTF1	kow domain-containing transcription factor 1	-	AT5G04290	5:1196069-1202653	1200203	1200318	116	-6.02212	9.1604e-05	0.0456097	AT5G04290:I017_E1I	0	0	0	0	0	0	AT5G04290:I017_IE2	2	0	0	0	0	0	512002021200319	65	75	53	116	63	52	0.00515464	0	-0.00515464	0.00515464
AT5G08450:E010	-	AT5G08450	AT5G08450	zinc finger CCCH domain protein	-	AT5G08450	5:2727821-2732893	2730454	2730461	8	-6.00353	1.2104e-13	1.5267e-09	NA	NA	NA	NA	NA	NA	NA	527304612730906	24	40	17	0	0	0	NA	NA	NA	NA	NA	NA	NA	1	NA	NA	NA
AT3G47940:I001	-	AT3G47940	AT3G47940	DNAJ heat shock family protein	-	AT3G47940	3:17687956-17689549	17688677	17688794	118	-5.89626	2.2884e-05	0.01932	AT3G47940:I001_E1I	2	2	5	0	0	0	AT3G47940:I001_IE2	3	2	2	0	0	0	3.17689e+16	44	31	26	48	47	35	0.0733945	0	-0.0733945	0.0733945
AT2G29320:I004	-	AT2G29320	AT2G29320	NAD(P)-binding Rossmann-fold superfamily protein	-	AT2G29320	2:12592148-12593686	12593096	12593185	90	-5.83265	0.00014855	0.0609429	AT2G29320:I004_E1I	5	2	2	0	0	0	AT2G29320:I004_IE2	4	3	0	0	0	0	2.12593e+16	225	137	178	209	190	209	0.0145985	0	-0.0145985	0.0145985
AT3G06610:I003	-	AT3G06610	AT3G06610	DNA-binding enhancer protein-like protein	-	AT3G06610	3:2060737-2062067	2061676	2061752	77	-5.76361	0.00054173	0.114361	AT3G06610:I003_E1I	3	0	0	0	0	0	AT3G06610:I003_IE2	5	2	0	0	0	0	320616752061753	239	248	246	250	257	147	0.00677507	0	-0.00677507	0.00677507
AT1G51340:I011	-	AT1G51340	AT1G51340	MATE efflux family protein	-	AT1G51340	1:19031997-19034979	19034238	19034328	91	-5.68989	0.00030374	0.0875618	AT1G51340:I011_E1I	4	2	2	0	0	0	AT1G51340:I011_IE2	4	4	0	0	0	0	1.19034e+16	57	61	60	83	58	35	0.0430108	0	-0.0430108	0.0430108
AT2G40316:E013	external	AT2G40316	AT2G40316	autophagy-like protein	-	AT2G40316	2:16836210-16839189	16839071	16839189	119	-5.68877	0.00017258	0.0664747	NA	NA	NA	NA	NA	NA	NA	NA	NA	NA	NA	NA	NA	NA	NA	NA	NA	NA	NA	NA	NA	NA	NA	NA	NA
AT1G02080:I039	-	AT1G02080	AT1G02080	transcription regulator	-	AT1G02080	1:373335-386847	383530	383607	78	-5.61198	0.00015314	0.0618708	AT1G02080:I039_E1I	3	4	4	0	0	0	AT1G02080:I039_IE2	0	2	1	0	0	0	1383529383608	162	188	200	204	140	136	0.0125673	0	-0.0125673	0.0125673
AT2G37025:I002	-	AT2G37025	TRFL8	TRF-like 8	-	AT2G37025	2:15549052-15552105	15550111	15550206	96	-5.61164	0.00019641	0.0712911	AT2G37025:I002_E1I	5	0	2	0	0	0	AT2G37025:I002_IE2	3	0	2	0	0	0	2.1555e+16	15	22	44	18	20	25	0.0689655	0	-0.0689655	0.0689655
AT4G05200:I001	-	AT4G05200	CRK25	cysteine-rich RLK (RECEPTOR-like protein kinase) 25	-	AT4G05200	4:2679723-2682309	2680132	2680204	73	-5.61164	0.00019641	0.0712911	AT4G05200:I001_E1I	4	0	2	0	0	0	AT4G05200:I001_IE2	1	2	4	0	0	0	NA	NA	NA	NA	NA	NA	NA	1	NA	NA	NA
AT5G59480:E010	Alt3ss	AT5G59480	AT5G59480	Haloacid dehalogenase-like hydrolase (HAD) superfamily protein	-	AT5G59480	5:23979390-23981590	23981175	23981187	13	-5.53351	0.00045403	0.106449	NA	NA	NA	NA	NA	NA	NA	NA	NA	NA	NA	NA	NA	NA	5.23981e+16	133	78	122	96	102	60	0	0	0	0
AT5G10070:I010	-	AT5G10070	AT5G10070	RNase L inhibitor protein-like protein	-	AT5G10070	5:3148522-3150434	3150170	3150253	84	-5.53336	0.0004153	0.103615	AT5G10070:I010_E1I	1	0	0	0	0	0	AT5G10070:I010_IE2	2	0	1	0	0	0	531501693150254	84	108	106	111	86	66	0.00666667	0	-0.00666667	0.00666667
AT1G63640:I008	-	AT1G63640	AT1G63640	P-loop nucleoside triphosphate hydrolases superfamily protein with CH (Calponin Homology) domain-containing protein	-	AT1G63640	1:23589043-23595821	23591173	23591336	164	-5.53258	0.0002457	0.0795201	AT1G63640:I008_E1I	0	1	1	0	0	0	AT1G63640:I008_IE2	3	5	2	0	0	0	1.23591e+16	71	40	63	48	46	38	0.0333333	0	-0.0333333	0.0333333
AT1G42430:I011	-	AT1G42430	AT1G42430	inactive purple acid phosphatase-like protein	-	AT1G42430	1:15891371-15894444	15894081	15894165	85	-5.44698	0.00054788	0.114507	AT1G42430:I011_E1I	4	0	0	0	0	0	AT1G42430:I011_IE2	3	4	0	0	0	0	1.15894e+16	74	99	136	65	126	72	0.0174881	0	-0.0174881	0.0174881
AT4G03390:I003	-	AT4G03390	SRF3	STRUBBELIG-receptor family 3	-	AT4G03390	4:1490465-1495103	1491474	1491569	96	-5.44638	0.00029949	0.0867824	AT4G03390:I003_E1I	0	0	0	0	0	0	AT4G03390:I003_IE2	0	0	0	0	0	0	414914731491570	116	109	164	90	54	72	0	0	0	0
AT4G10590:I007	-	AT4G10590	UBP10	ubiquitin-specific protease 10	-	AT4G10590	4:6538541-6543448	6541048	6541156	109	-5.35572	0.00050284	0.11063	AT4G10590:I007_E1I	0	1	1	0	0	0	AT4G10590:I007_IE2	0	1	0	0	0	0	465410476541157	102	61	72	92	111	84	0.00634249	0	-0.00634249	0.00634249
AT3G19260:I002	-	AT3G19260	LOH2	LAG1 homologue 2	-	AT3G19260	3:6669146-6671519	6669858	6669949	92	-5.35529	0.0007816	0.135982	AT3G19260:I002_E1I	0	4	1	0	0	0	AT3G19260:I002_IE2	0	2	1	0	0	0	366698576669950	66	77	105	59	40	55	0.015873	0	-0.015873	0.015873
AT5G54670:I014	-	AT5G54670	ATK3	kinesin 3	-	AT5G54670	5:22209472-22214134	22213206	22213284	79	-5.35475	0.00060851	0.121033	AT5G54670:I014_E1I	0	3	2	0	0	0	AT5G54670:I014_IE2	0	2	0	0	0	0	5.22213e+16	72	47	57	38	48	80	0.0194986	0	-0.0194986	0.0194986
AT4G18905:E010	Alt5ss	AT4G18905	AT4G18905	Transducin/WD40 repeat-like superfamily protein	-	AT4G18905	4:10359896-10363285	10361560	10361606	47	-5.25798	0.00088184	0.14318	NA	NA	NA	NA	NA	NA	NA	NA	NA	NA	NA	NA	NA	NA	4.10362e+16	137	148	159	100	127	100	0	0	0	0
AT1G11790:I003	-	AT1G11790	ADT1	arogenate dehydratase 1	-	AT1G11790	1:3981248-3985215	3983451	3983540	90	-4.31047	0.00036635	0.0974538	AT1G11790:I003_E1I	4	0	0	0	0	0	AT1G11790:I003_IE2	0	0	0	0	0	0	139834503983541	69	51	127	75	50	58	0.00803213	0	-0.00803213	0.00803213
AT3G13065:E002	-	AT3G13065	SRF4	STRUBBELIG-receptor family 4	AT3G13062	AT3G13065	3:4187371-4191298	4187732	4187864	133	-3.96885	4.8275e-08	0.00012385	341876034187732	7	20	8	0	0	0	341878644187954	7	10	8	1	6	0	NA	NA	NA	NA	NA	NA	NA	1	1	0	0
AT5G49160:I005	-	AT5G49160	MET1	methyltransferase 1	-	AT5G49160	5:19932230-19938369	19936170	19936249	80	-3.95491	0.00038698	0.10047	AT5G49160:I005_E1I	2	0	0	0	0	0	AT5G49160:I005_IE2	1	0	0	0	0	0	5.19936e+16	113	116	146	78	80	98	0.00398406	0	-0.00398406	0.00398406
AT2G43240:I007	-	AT2G43240	AT2G43240	Nucleotide-sugar transporter family protein	-	AT2G43240	2:17970859-17975867	17972346	17972782	437	-3.95465	0.00025362	0.080143	AT2G43240:I007_E1I	0	0	0	0	0	0	AT2G43240:I007_IE2	0	0	0	0	0	0	2.17972e+16	49	57	37	60	71	72	0	0	0	0
AT4G17300:I001	-	AT4G17300	NS1	Class II aminoacyl-tRNA and biotin synthetases superfamily protein	-	AT4G17300	4:9681539-9684975	9681951	9682042	92	-3.95438	0.00025309	0.0801419	AT4G17300:I001_E1I	0	0	0	0	0	0	AT4G17300:I001_IE2	0	0	0	0	0	0	496819509682043	121	135	131	86	85	82	0	0	0	0
AT1G29050:I001	-	AT1G29050	TBL38	TRICHOME BIREFRINGENCE-LIKE 38	-	AT1G29050	1:10136230-10139208	10136665	10136774	110	-3.88594	0.00038981	0.100859	AT1G29050:I001_E1I	0	0	1	0	0	0	AT1G29050:I001_IE2	3	2	3	1	0	0	1.10137e+16	60	67	95	90	92	88	0.0198676	0.00184843	-0.0180191	0.0180191
AT4G28470:I011	-	AT4G28470	RPN1B	26S proteasome regulatory subunit S2 1B	-	AT4G28470	4:14066875-14072545	14069408	14069498	91	-3.88507	0.00046379	0.107142	AT4G28470:I011_E1I	0	0	0	0	0	0	AT4G28470:I011_IE2	0	0	0	0	0	0	4.14069e+16	173	133	154	102	107	116	0	0	0	0
AT3G13065:E001	external	AT3G13065	SRF4	STRUBBELIG-receptor family 4	AT3G13062	AT3G13065	3:4187371-4191298	4187371	4187603	233	-3.85292	2.8082e-09	9.885e-06	NA	NA	NA	NA	NA	NA	NA	NA	NA	NA	NA	NA	NA	NA	NA	NA	NA	NA	NA	NA	NA	NA	NA	NA	NA
AT1G13910:I007	-	AT1G13910	AT1G13910	Leucine-rich repeat (LRR) family protein	-	AT1G13910	1:4755784-4757991	4757163	4757226	64	-3.81393	0.00080311	0.137046	AT1G13910:I007_E1I	8	4	2	1	0	0	AT1G13910:I007_IE2	0	2	2	0	0	0	147571624757227	66	39	37	28	32	30	0.0596027	0.00552486	-0.0540778	0.0540778
AT1G45249:E009	external	AT1G45249	ABF2	abscisic acid responsive elements-binding factor 2	-	AT1G45249	1:17165127-17167907	17167856	17167866	11	-3.80819	0.00012627	0.0557215	NA	NA	NA	NA	NA	NA	NA	NA	NA	NA	NA	NA	NA	NA	NA	NA	NA	NA	NA	NA	NA	NA	NA	NA	NA
AT4G22340:E015	external	AT4G22340	CDS2	cytidinediphosphate diacylglycerol synthase 2	-	AT4G22340	4:11799959-11803445	11803407	11803445	39	-3.57495	0.00036208	0.0964882	NA	NA	NA	NA	NA	NA	NA	NA	NA	NA	NA	NA	NA	NA	NA	NA	NA	NA	NA	NA	NA	NA	NA	NA	NA
AT3G58580:I002	-	AT3G58580	AT3G58580	DNAse I-like superfamily protein	-	AT3G58580	3:21660598-21664095	21661261	21661346	86	-3.47155	0.00064732	0.124974	AT3G58580:I002_E1I	7	13	4	0	0	0	AT3G58580:I002_IE2	3	5	0	0	0	0	3.21661e+16	142	123	101	125	110	83	0.0418848	0	-0.0418848	0.0418848
AT3G10440:I013	-	AT3G10440	AT3G10440	Shugoshin C terminus	-	AT3G10440	3:3245329-3248987	3247886	3247952	67	-3.46856	0.0003712	0.098055	AT3G10440:I013_E1I	3	4	3	0	1	0	AT3G10440:I013_IE2	2	3	3	0	1	0	332478853247953	26	45	36	21	31	39	0.0775862	0.0108696	-0.0667166	0.0667166
AT3G59060:I004	-	AT3G59060	PIL6	phytochrome interacting factor 3-like 6	-	AT3G59060	3:21827978-21830507	21828896	21828976	81	-3.46353	6.8156e-05	0.0385773	AT3G59060:I004_E1I	4	1	6	0	0	0	AT3G59060:I004_IE2	5	2	6	0	1	0	3.21829e+16	250	187	243	338	347	288	0.017341	0.00051361	-0.0168274	0.0168274
AT2G41740:I007	-	AT2G41740	VLN2	villin 2	-	AT2G41740	2:17410715-17417740	17412958	17413034	77	-3.29492	0.00050449	0.110829	AT2G41740:I007_E1I	1	0	0	0	0	0	AT2G41740:I007_IE2	0	0	0	0	0	0	NA	NA	NA	NA	NA	NA	NA	1	NA	NA	NA
AT1G09932:E009	Alt5ss	AT1G09932	AT1G09932	Phosphoglycerate mutase family protein	-	AT1G09932	1:3230450-3233109	3232883	3232964	82	-3.25951	0.00019997	0.0717902	NA	NA	NA	NA	NA	NA	NA	NA	NA	NA	NA	NA	NA	NA	132327773232965	29	25	36	37	44	32	0	0	0	0
AT2G45000:I005	-	AT2G45000	EMB2766	structural constituent of nuclear pore	-	AT2G45000	2:18564111-18567735	18566652	18566903	252	-3.21316	0.00052594	0.11244	AT2G45000:I005_E1I	0	0	1	0	0	0	AT2G45000:I005_IE2	2	2	2	0	0	0	2.18567e+16	138	118	143	87	66	67	0.00869565	0	-0.00869565	0.00869565
AT2G30170:I010	-	AT2G30170	PBCP	Protein phosphatase 2C family protein	-	AT2G30170	2:12879675-12881503	12881263	12881349	87	-3.16658	0.00046427	0.107142	AT2G30170:I010_E1I	0	5	3	0	0	0	AT2G30170:I010_IE2	2	9	3	0	0	2	2.12881e+16	65	71	119	103	65	53	0.0413534	0.0045045	-0.0368489	0.0368489
AT3G25480:I002	-	AT3G25480	AT3G25480	Rhodanese/Cell cycle control phosphatase superfamily protein	-	AT3G25480	3:9235196-9236607	9235696	9235786	91	-3.10639	0.00025588	0.0802983	AT3G25480:I002_E1I	1	0	0	0	0	0	AT3G25480:I002_IE2	1	0	0	0	0	0	392356959235787	321	232	297	193	175	146	0.00117509	0	-0.00117509	0.00117509
AT5G28380:E002	-	AT5G28380	AT5G28380	Tetratricopeptide repeat (TPR)-like superfamily protein	-	AT5G28380	5:10338723-10341007	10340356	10340445	90	-2.97598	5.7059e-05	0.0347473	NA	NA	NA	NA	NA	NA	NA	NA	NA	NA	NA	NA	NA	NA	NA	NA	NA	NA	NA	NA	NA	NA	NA	NA	NA
AT5G28340:E005	-	AT5G28340	AT5G28340	Tetratricopeptide repeat (TPR)-like superfamily protein	-	AT5G28340	5:10314118-10317160	10315444	10315527	84	-2.9417	0.00011076	0.0510951	NA	NA	NA	NA	NA	NA	NA	NA	NA	NA	NA	NA	NA	NA	NA	NA	NA	NA	NA	NA	NA	NA	NA	NA	NA
AT5G08640:I001	-	AT5G08640	FLS1	flavonol synthase 1	-	AT5G08640	5:2803957-2805606	2804476	2804546	71	-2.92651	0.00035733	0.0958972	AT5G08640:I001_E1I	1	8	2	0	0	0	AT5G08640:I001_IE2	5	4	1	0	0	0	528044752804547	146	152	151	143	123	60	0.0228509	0	-0.0228509	0.0228509
AT2G39780:E005	ES	AT2G39780	RNS2	ribonuclease 2	-	AT2G39780	2:16591222-16593775	16592241	16592244	4	-2.91226	3.7317e-07	0.00074693	NA	NA	NA	NA	NA	NA	NA	2.16592e+16	16	111	134	0	0	0	2.16592e+16	17	30	19	52	53	34	0.664122	0	-0.664122	0.664122
AT2G36370:E002	-	AT2G36370	AT2G36370	ubiquitin-protein ligase	-	AT2G36370	2:15247793-15252967	15248027	15248077	51	-2.83022	0.0006895	0.128081	NA	NA	NA	NA	NA	NA	NA	NA	NA	NA	NA	NA	NA	NA	NA	NA	NA	NA	NA	NA	NA	NA	NA	NA	NA
AT5G28380:I001	-	AT5G28380	AT5G28380	Tetratricopeptide repeat (TPR)-like superfamily protein	-	AT5G28380	5:10338723-10341007	10339672	10340355	684	-2.71285	0.00055408	0.115095	AT5G28380:I001_E1I	0	0	0	0	0	0	AT5G28380:I001_IE2	7	4	4	1	0	1	NA	NA	NA	NA	NA	NA	NA	1	1	0	0
AT5G28340:I005	-	AT5G28340	AT5G28340	Tetratricopeptide repeat (TPR)-like superfamily protein	-	AT5G28340	5:10314118-10317160	10315528	10316211	684	-2.67182	0.0005888	0.118576	AT5G28340:I005_E1I	7	4	4	1	0	1	AT5G28340:I005_IE2	0	0	0	0	0	0	NA	NA	NA	NA	NA	NA	NA	1	1	0	0
AT3G26085:I003	-	AT3G26085	AT3G26085	CAAX amino terminal protease family protein	-	AT3G26085	3:9530595-9532613	9530916	9531001	86	-2.659	6.9625e-05	0.038636	AT3G26085:I003_E1I	5	3	4	0	0	1	AT3G26085:I003_IE2	9	4	6	0	1	1	395309159531002	35	54	46	47	20	19	0.10299	0.0171429	-0.0858472	0.0858472
AT5G64250:I003	-	AT5G64250	AT5G64250	Aldolase-type TIM barrel family protein	-	AT5G64250	5:25697354-25699212	25698459	25698530	72	-2.64827	3.8439e-05	0.0273798	AT5G64250:I003_E1I	6	5	4	0	4	0	AT5G64250:I003_IE2	9	7	5	0	0	0	5.25698e+16	115	157	149	111	105	102	0.0410023	0.00625	-0.0347523	0.0347523
AT1G04690:I004	-	AT1G04690	KAB1	potassium channel beta subunit 1	-	AT1G04690	1:1313564-1315750	1315206	1315306	101	-2.58573	0.00089431	0.143852	AT1G04690:I004_E1I	1	0	0	0	0	0	AT1G04690:I004_IE2	2	2	0	0	0	0	113152051315307	584	543	578	523	536	469	0.00146413	0	-0.00146413	0.00146413
AT5G65940:I002	-	AT5G65940	CHY1	beta-hydroxyisobutyryl-CoA hydrolase 1	-	AT5G65940	5:26376610-26379235	26376962	26377037	76	-2.58559	0.00019123	0.0704239	AT5G65940:I002_E1I	6	7	10	1	0	0	AT5G65940:I002_IE2	3	11	12	4	0	1	5.26377e+16	169	151	180	187	208	170	0.0467111	0.00528169	-0.0414295	0.0414295
AT1G10060:I009	-	AT1G10060	BCAT-1	branched-chain amino acid transaminase 1	-	AT1G10060	1:3284239-3287107	3286400	3286533	134	-2.51771	0.00029641	0.0862779	AT1G10060:I009_E1I	5	5	10	1	0	2	AT1G10060:I009_IE2	3	1	14	1	0	0	132863993286534	77	41	102	70	88	67	0.0794979	0.00881057	-0.0706873	0.0706873
AT1G75210:I005	-	AT1G75210	AT1G75210	HAD-superfamily hydrolase, subfamily IG, 5'-nucleotidase	-	AT1G75210	1:28223869-28228975	28226045	28226165	121	-2.50774	0.00067051	0.126703	AT1G75210:I005_E1I	0	0	0	0	0	0	AT1G75210:I005_IE2	0	0	0	0	0	0	1.28226e+16	189	186	183	145	143	139	0	0	0	0
AT1G55680:I005	-	AT1G55680	AT1G55680	Transducin/WD40 repeat-like superfamily protein	-	AT1G55680	1:20804592-20807940	20806246	20806332	87	-2.46799	0.00097236	0.149831	AT1G55680:I005_E1I	6	0	0	0	0	0	AT1G55680:I005_IE2	3	6	0	0	0	0	1.20806e+16	205	234	248	168	204	254	0.0107991	0	-0.0107991	0.0107991
AT5G42990:I001	-	AT5G42990	UBC18	ubiquitin-conjugating enzyme 18	-	AT5G42990	5:17243987-17245988	17244302	17244406	105	-2.46763	0.00066355	0.12622	AT5G42990:I001_E1I	3	6	7	0	3	1	AT5G42990:I001_IE2	3	1	0	0	0	0	5.17244e+16	273	267	266	271	321	300	0.0122549	0.00223714	-0.0100178	0.0100178
AT3G51130:I004	-	AT3G51130	AT3G51130	transmembrane protein	-	AT3G51130	3:18994141-18997589	18995164	18995242	79	-2.44915	0.0004687	0.107142	AT3G51130:I004_E1I	0	6	1	0	0	0	AT3G51130:I004_IE2	2	6	5	2	0	0	3.18995e+16	125	121	176	138	118	151	0.0231481	0.00245098	-0.0206972	0.0206972
AT2G36370:E001	external	AT2G36370	AT2G36370	ubiquitin-protein ligase	-	AT2G36370	2:15247793-15252967	15247793	15247946	154	-2.43247	0.00047001	0.107142	NA	NA	NA	NA	NA	NA	NA	NA	NA	NA	NA	NA	NA	NA	NA	NA	NA	NA	NA	NA	NA	NA	NA	NA	NA
AT5G67488:E001	external	AT5G67488	AT5G67488	Natural antisense transcript overlaps with AT5G67490	-	AT5G67488	5:26933950-26934867	26933950	26934048	99	-2.36073	1.6082e-07	0.00036881	NA	NA	NA	NA	NA	NA	NA	NA	NA	NA	NA	NA	NA	NA	NA	NA	NA	NA	NA	NA	NA	NA	NA	NA	NA
AT5G44635:I003	-	AT5G44635	MCM6	minichromosome maintenance (MCM2/3/5) family protein	-	AT5G44635	5:18006431-18010542	18006977	18007062	86	-2.25749	0.00070718	0.129589	AT5G44635:I003_E1I	0	0	1	0	0	0	AT5G44635:I003_IE2	0	0	2	0	0	0	5.18007e+16	48	45	58	58	66	20	0.00983607	0	-0.00983607	0.00983607
AT4G37750:E004	-	AT4G37750	ANT	Integrase-type DNA-binding superfamily protein	-	AT4G37750	4:17739514-17742401	17741106	17741114	9	-2.17067	7.229e-05	0.0395115	NA	NA	NA	NA	NA	NA	NA	4.17741e+16	23	18	64	0	9	8	NA	NA	NA	NA	NA	NA	NA	1	1	0	0
AT2G31970:I009	-	AT2G31970	RAD50	DNA repair-recombination protein (RAD50)	-	AT2G31970	2:13600491-13609069	13603249	13603337	89	-2.08427	0.00047892	0.107872	AT2G31970:I009_E1I	7	6	14	2	1	0	AT2G31970:I009_IE2	4	5	7	3	0	0	2.13603e+16	22	31	33	40	26	17	0.2	0.0348837	-0.165116	0.165116
AT5G24280:E031	-	AT5G24280	GMI1	gamma-irradiation and mitomycin c induced 1	-	AT5G24280	5:8251378-8262154	8259531	8259767	237	-2.07891	8.2429e-05	0.0433214	NA	NA	NA	NA	NA	NA	NA	582597678259971	13	10	13	0	0	1	NA	NA	NA	NA	NA	NA	NA	1	1	0	0
AT3G48190:E023	-	AT3G48190	ATM	Serine/Threonine-kinase ATM-like protein	-	AT3G48190	3:17797334-17828591	17809437	17809508	72	-2.05568	0.00044242	0.10584	3.17809e+16	24	15	10	4	3	7	3.1781e+16	18	22	9	4	4	5	NA	NA	NA	NA	NA	NA	NA	1	1	0	0
AT3G07565:E010	Alt5ss	AT3G07565	AT3G07565	histone H2A deubiquitinase (DUF3755)	-	AT3G07565	3:2413640-2416284	2415355	2415381	27	-2.05424	0.00086844	0.141877	NA	NA	NA	NA	NA	NA	NA	324153812415553	15	9	10	5	1	2	324153542415553	92	117	125	154	160	144	0.0923913	0.0171674	-0.0752239	0.0752239
AT3G53130:E011	-	AT3G53130	LUT1	Cytochrome P450 superfamily protein	AT3G53140	AT3G53130	3:19692771-19697542	19696624	19696688	65	-1.99271	0.00051215	0.111666	NA	NA	NA	NA	NA	NA	NA	NA	NA	NA	NA	NA	NA	NA	NA	NA	NA	NA	NA	NA	NA	NA	NA	NA	NA
AT2G42750:I008	-	AT2G42750	AT2G42750	DNAJ heat shock N-terminal domain-containing protein	-	AT2G42750	2:17793307-17795680	17795197	17795288	92	-1.95711	2.5168e-07	0.0005521	AT2G42750:I008_E1I	15	18	7	5	2	1	AT2G42750:I008_IE2	20	15	10	11	2	0	2.17795e+16	1335	1188	1016	1495	1483	1381	0.0118665	0.00240302	-0.00946352	0.00946352
AT1G15180:E008	IR	AT1G15180	AT1G15180	MATE efflux family protein	-	AT1G15180	1:5224385-5226702	5226005	5226185	181	-1.93229	0.00092908	0.146183	AT1G15180:E008_E1I	4	0	1	1	1	2	AT1G15180:E008_IE2	2	2	0	0	1	1	152260045226186	147	186	213	165	140	145	0.00817439	0.00662252	-0.00155187	0.00155187
AT5G42400:E017	external	AT5G42400	SDG25	SET domain protein 25	-	AT5G42400	5:16954469-16960671	16960502	16960671	170	-1.90897	3.4221e-06	0.00442711	NA	NA	NA	NA	NA	NA	NA	NA	NA	NA	NA	NA	NA	NA	NA	NA	NA	NA	NA	NA	NA	NA	NA	NA	NA
AT5G14270:I004	-	AT5G14270	BET9	bromodomain and extraterminal domain protein 9	-	AT5G14270	5:4604613-4608905	4606993	4607282	290	-1.86903	0.00065703	0.125567	AT5G14270:I004_E1I	7	0	3	0	0	0	AT5G14270:I004_IE2	0	1	2	0	1	1	546069924607283	83	87	103	96	70	73	0.0232558	0.00416667	-0.0190891	0.0190891
AT1G57590:E003	-	AT1G57590	AT1G57590	Pectinacetylesterase family protein	-	AT1G57590	1:21327360-21329763	21327978	21328083	106	-1.72889	0.00064059	0.124629	1.21328e+16	8	24	15	9	3	4	1.21328e+16	12	13	12	3	1	0	NA	NA	NA	NA	NA	NA	NA	1	1	0	0
AT5G11330:I003	-	AT5G11330	AT5G11330	FAD/NAD(P)-binding oxidoreductase family protein	-	AT5G11330	5:3617215-3618897	3618120	3618205	86	-1.71926	0.00010391	0.0497544	AT5G11330:I003_E1I	9	7	12	7	6	3	AT5G11330:I003_IE2	13	13	9	1	8	2	536181193618206	100	87	141	108	84	68	0.0876217	0.0493601	-0.0382615	0.0382615
AT1G79180:E002	-	AT1G79180	MYB63	myb domain protein 63	-	AT1G79180	1:29786495-29787802	29786747	29786876	130	-1.71417	0.00042807	0.105077	1.29787e+16	18	12	15	3	3	2	1.29787e+16	13	10	16	4	0	4	NA	NA	NA	NA	NA	NA	NA	1	1	0	0
AT4G37680:I003	-	AT4G37680	HHP4	heptahelical protein 4	-	AT4G37680	4:17700634-17702952	17701007	17701223	217	-1.70391	0.00024994	0.0798125	AT4G37680:I003_E1I	0	2	0	0	0	0	AT4G37680:I003_IE2	2	4	0	10	0	0	4.17701e+16	106	73	141	109	53	114	0.0123457	0.0177936	0.00544792	0.00544792
AT4G22340:E014	external	AT4G22340	CDS2	cytidinediphosphate diacylglycerol synthase 2	-	AT4G22340	4:11799959-11803445	11803324	11803406	83	-1.66644	0.00060122	0.120373	NA	NA	NA	NA	NA	NA	NA	NA	NA	NA	NA	NA	NA	NA	NA	NA	NA	NA	NA	NA	NA	NA	NA	NA	NA
AT3G19840:E011	-	AT3G19840	PRP40C	pre-mRNA-processing protein 40C	-	AT3G19840	3:6891086-6897356	6896395	6896541	147	-1.60388	2.4165e-14	3.5445e-10	368959886896395	54	70	68	6	6	10	368965416896667	81	79	83	17	20	9	NA	NA	NA	NA	NA	NA	NA	1	1	0	0
AT3G19840:E013	external	AT3G19840	PRP40C	pre-mRNA-processing protein 40C	-	AT3G19840	3:6891086-6897356	6896973	6897356	384	-1.57203	1.2572e-12	1.1194e-08	NA	NA	NA	NA	NA	NA	NA	NA	NA	NA	NA	NA	NA	NA	NA	NA	NA	NA	NA	NA	NA	NA	NA	NA	NA
AT1G27900:I003	-	AT1G27900	AT1G27900	RNA helicase family protein	-	AT1G27900	1:9715453-9720568	9716340	9716537	198	-1.57003	0.00029986	0.0867824	AT1G27900:I003_E1I	7	19	6	1	5	3	AT1G27900:I003_IE2	8	4	2	1	0	4	197163399716538	56	73	65	57	25	42	0.105991	0.0534351	-0.0525557	0.0525557
AT5G35200:I013	-	AT5G35200	AT5G35200	ENTH/ANTH/VHS superfamily protein	-	AT5G35200	5:13462162-13466051	13465231	13465341	111	-1.56786	0.00013066	0.0567015	AT5G35200:I013_E1I	2	0	0	0	0	0	AT5G35200:I013_IE2	1	0	0	0	0	0	5.13465e+16	209	130	167	181	161	149	0.00295567	0	-0.00295567	0.00295567
AT3G15460:E008	external	AT3G15460	AT3G15460	Ribosomal RNA processing Brix domain protein	-	AT3G15460	3:5214084-5216261	5215992	5216261	270	-1.56325	7.3127e-09	2.3561e-05	NA	NA	NA	NA	NA	NA	NA	NA	NA	NA	NA	NA	NA	NA	NA	NA	NA	NA	NA	NA	NA	NA	NA	NA	NA
AT2G24645:E006	external	AT2G24645	AT2G24645	Transcriptional factor B3 family protein	-	AT2G24645	2:10480532-10482795	10482597	10482795	199	-1.49822	0.00077691	0.135478	NA	NA	NA	NA	NA	NA	NA	NA	NA	NA	NA	NA	NA	NA	NA	NA	NA	NA	NA	NA	NA	NA	NA	NA	NA
AT3G19840:E012	-	AT3G19840	PRP40C	pre-mRNA-processing protein 40C	-	AT3G19840	3:6891086-6897356	6896667	6896789	123	-1.47299	1.7311e-12	1.3791e-08	368965416896667	81	79	83	17	20	9	368967896896973	94	107	64	15	13	10	NA	NA	NA	NA	NA	NA	NA	1	1	0	0
AT5G49730:I001	-	AT5G49730	FRO6	ferric reduction oxidase 6	-	AT5G49730	5:20201101-20204513	20201525	20201726	202	-1.46799	1.2892e-06	0.00218027	AT5G49730:I001_E1I	25	17	16	6	8	0	AT5G49730:I001_IE2	6	10	13	6	4	2	5.20202e+16	278	254	345	257	275	310	0.0472569	0.0152047	-0.0320522	0.0320522
AT5G58140:E024	IR	AT5G58140	PHOT2	phototropin 2	-	AT5G58140	5:23524427-23533111	23529219	23529316	98	-1.41628	0.0002558	0.0802983	AT5G58140:E024_E1I	6	18	17	4	7	1	AT5G58140:E024_IE2	8	4	11	1	0	1	5.23529e+16	428	496	466	465	369	433	0.0225035	0.00549451	-0.017009	0.017009
AT3G15460:E002	-	AT3G15460	AT3G15460	Ribosomal RNA processing Brix domain protein	-	AT3G15460	3:5214084-5216261	5214508	5214606	99	-1.41488	1.5457e-15	2.5995e-11	352144135214508	104	73	93	54	52	75	352146065214694	87	99	80	71	82	64	NA	NA	NA	NA	NA	NA	NA	1	1	0	0
AT1G61490:E005	-	AT1G61490	AT1G61490	S-locus lectin protein kinase family protein	-	AT1G61490	1:22685154-22688267	22686415	22686566	152	-1.40605	0.00065895	0.125775	1.22686e+16	8	8	10	7	5	2	1.22687e+16	21	13	9	6	6	6	NA	NA	NA	NA	NA	NA	NA	1	1	0	0
AT5G29000:E010	external	AT5G29000	PHL1	Homeodomain-like superfamily protein	-	AT5G29000	5:11022083-11024960	11024112	11024275	164	-1.39327	0.00042096	0.104127	NA	NA	NA	NA	NA	NA	NA	NA	NA	NA	NA	NA	NA	NA	NA	NA	NA	NA	NA	NA	NA	NA	NA	NA	NA
AT3G15460:E005	-	AT3G15460	AT3G15460	Ribosomal RNA processing Brix domain protein	-	AT3G15460	3:5214084-5216261	5215049	5215173	125	-1.3828	4.2652e-11	2.3057e-07	352149515215049	89	34	71	38	48	37	352151735215309	96	51	81	72	45	56	NA	NA	NA	NA	NA	NA	NA	1	1	0	0
AT5G22920:I010	-	AT5G22920	AT5G22920	CHY-type/CTCHY-type/RING-type Zinc finger protein	-	AT5G22920	5:7664991-7667265	7666641	7666720	80	-1.36824	8.2239e-08	0.00020077	AT5G22920:I010_E1I	71	33	72	49	37	54	AT5G22920:I010_IE2	73	34	72	50	40	50	576666407666721	211	241	566	746	634	592	0.148473	0.0662879	-0.0821856	0.0821856
AT2G42450:E004	-	AT2G42450	AT2G42450	alpha/beta-Hydrolases superfamily protein	-	AT2G42450	2:17672253-17675019	17673243	17673443	201	-1.3606	2.97e-05	0.0230535	2.17673e+16	26	29	15	15	9	9	2.17673e+16	18	45	24	6	2	6	NA	NA	NA	NA	NA	NA	NA	1	1	0	0
AT1G45249:E008	external	AT1G45249	ABF2	abscisic acid responsive elements-binding factor 2	-	AT1G45249	1:17165127-17167907	17167773	17167855	83	-1.32203	0.00044602	0.106001	NA	NA	NA	NA	NA	NA	NA	NA	NA	NA	NA	NA	NA	NA	NA	NA	NA	NA	NA	NA	NA	NA	NA	NA	NA
AT3G15460:E007	-	AT3G15460	AT3G15460	Ribosomal RNA processing Brix domain protein	-	AT3G15460	3:5214084-5216261	5215767	5215908	142	-1.31515	4.2597e-08	0.00011138	352153875215767	59	40	78	48	44	48	352159085215992	30	27	56	40	31	21	NA	NA	NA	NA	NA	NA	NA	1	1	0	0
AT1G18720:I002	-	AT1G18720	AT1G18720	ER membrane protein, putative (DUF962)	-	AT1G18720	1:6457821-6459751	6458344	6458450	107	-1.30113	0.00061494	0.121817	AT1G18720:I002_E1I	6	0	2	6	2	0	AT1G18720:I002_IE2	4	2	8	2	0	5	164583436458451	751	758	882	749	710	684	0.00457952	0.00348756	-0.00109196	0.00109196
AT3G15460:E006	-	AT3G15460	AT3G15460	Ribosomal RNA processing Brix domain protein	-	AT3G15460	3:5214084-5216261	5215309	5215387	79	-1.28305	2.8356e-11	1.6508e-07	352151735215309	96	51	81	72	45	56	352153875215767	59	40	78	48	44	48	NA	NA	NA	NA	NA	NA	NA	1	1	0	0
AT3G15460:E004	-	AT3G15460	AT3G15460	Ribosomal RNA processing Brix domain protein	-	AT3G15460	3:5214084-5216261	5214850	5214951	102	-1.2817	4.7299e-12	3.1127e-08	352147625214850	58	61	56	58	80	44	352149515215049	89	34	71	38	48	37	NA	NA	NA	NA	NA	NA	NA	1	1	0	0
AT5G15310:I003	-	AT5G15310	MYB16	myb domain protein 16	-	AT5G15310	5:4974671-4976227	4975662	4975738	77	-1.26337	0.00094525	0.1475	AT5G15310:I003_E1I	13	21	17	7	6	4	AT5G15310:I003_IE2	16	21	15	6	5	4	549756614975739	91	122	106	134	98	87	0.139001	0.0477612	-0.0912402	0.0912402
AT5G22920:I011	-	AT5G22920	AT5G22920	CHY-type/CTCHY-type/RING-type Zinc finger protein	-	AT5G22920	5:7664991-7667265	7666763	7666863	101	-1.26022	4.9829e-17	1.0775e-12	AT5G22920:I011_E1I	48	39	37	38	55	28	AT5G22920:I011_IE2	133	123	179	150	158	104	576667627666864	211	234	496	692	649	572	0.229005	0.122276	-0.106729	0.106729
AT4G38970:E002	Alt5ss	AT4G38970	FBA2	fructose-bisphosphate aldolase 2	-	AT4G38970	4:18163496-18165762	18164127	18164130	4	-1.25338	0.00084678	0.140691	NA	NA	NA	NA	NA	NA	NA	NA	NA	NA	NA	NA	NA	NA	4.18164e+16	11701	11514	8910	10313	9601	9991	0	0	0	0
AT3G15460:E003	-	AT3G15460	AT3G15460	Ribosomal RNA processing Brix domain protein	-	AT3G15460	3:5214084-5216261	5214694	5214762	69	-1.24337	1.3237e-09	5.0089e-06	352146065214694	87	99	80	71	82	64	352147625214850	58	61	56	58	80	44	NA	NA	NA	NA	NA	NA	NA	1	1	0	0
AT5G06310:E009	-	AT5G06310	AtPOT1b	Nucleic acid-binding, OB-fold-like protein	-	AT5G06310	5:1928391-1930951	1930364	1930516	153	-1.22934	0.00062275	0.122619	519302651930364	11	17	16	7	8	15	519305161930592	8	9	17	3	9	8	NA	NA	NA	NA	NA	NA	NA	1	1	0	0
AT5G63180:I002	-	AT5G63180	AT5G63180	Pectin lyase-like superfamily protein	-	AT5G63180	5:25340954-25343119	25341591	25341953	363	-1.21917	0.00028312	0.0838561	AT5G63180:I002_E1I	0	5	5	0	3	2	AT5G63180:I002_IE2	9	4	23	3	4	1	5.25342e+16	259	238	257	261	248	229	0.029601	0.00873069	-0.0208703	0.0208703
AT5G15920:E001	external	AT5G15920	SMC5	structural maintenance of chromosomes 5	-	AT5G15920	5:5195683-5199559	5195683	5195756	74	-1.20821	0.00063496	0.123852	NA	NA	NA	NA	NA	NA	NA	NA	NA	NA	NA	NA	NA	NA	NA	NA	NA	NA	NA	NA	NA	NA	NA	NA	NA
AT4G12720:E003	external	AT4G12720	NUDT7	MutT/nudix family protein	-	AT4G12720	4:7487301-7490077	7487343	7487449	107	-1.20206	8.3916e-05	0.0434832	NA	NA	NA	NA	NA	NA	NA	NA	NA	NA	NA	NA	NA	NA	NA	NA	NA	NA	NA	NA	NA	NA	NA	NA	NA
AT1G68840:E001	external	AT1G68840	RAV2	related to ABI3/VP1 2	-	AT1G68840	1:25880323-25882222	25880323	25880326	4	-1.17519	0.0003838	0.100107	NA	NA	NA	NA	NA	NA	NA	NA	NA	NA	NA	NA	NA	NA	NA	NA	NA	NA	NA	NA	NA	NA	NA	NA	NA
AT2G43240:E015	external	AT2G43240	AT2G43240	Nucleotide-sugar transporter family protein	-	AT2G43240	2:17970859-17975867	17975621	17975867	247	-1.17385	0.0001109	0.0510951	NA	NA	NA	NA	NA	NA	NA	NA	NA	NA	NA	NA	NA	NA	NA	NA	NA	NA	NA	NA	NA	NA	NA	NA	NA
AT3G46970:I002	-	AT3G46970	PHS2	alpha-glucan phosphorylase 2	-	AT3G46970	3:17301394-17306446	17302062	17302214	153	-1.16889	0.00021405	0.0743558	AT3G46970:I002_E1I	5	16	6	8	2	4	AT3G46970:I002_IE2	10	9	12	4	1	2	3.17302e+16	426	486	705	524	435	397	0.0176185	0.00768386	-0.00993461	0.00993461
AT3G04870:I013	-	AT3G04870	ZDS	zeta-carotene desaturase	-	AT3G04870	3:1342608-1346387	1345914	1346042	129	-1.15016	0.0007507	0.132742	AT3G04870:I013_E1I	5	0	1	0	2	1	AT3G04870:I013_IE2	7	0	0	0	0	0	313459131346043	257	316	355	284	205	167	0.00695559	0.00228137	-0.00467422	0.00467422
AT5G49740:I001	-	AT5G49740	FRO7	ferric reduction oxidase 7	-	AT5G49740	5:20205342-20208730	20205719	20205920	202	-1.13786	0.00026951	0.08208	AT5G49740:I001_E1I	19	13	11	5	9	0	AT5G49740:I001_IE2	5	10	10	4	4	1	5.20206e+16	213	190	230	176	162	196	0.0509745	0.0210816	-0.0298929	0.0298929
AT1G67420:E013	-	AT1G67420	AT1G67420	Zn-dependent exopeptidases superfamily protein	-	AT1G67420	1:25255232-25260430	25258277	25258403	127	-1.1349	0.00011208	0.0514084	1.25258e+16	43	25	34	21	14	14	NA	NA	NA	NA	NA	NA	NA	NA	NA	NA	NA	NA	NA	NA	1	1	0	0
AT1G03055:E006	-	AT1G03055	D27	beta-carotene isomerase D27-like protein	-	AT1G03055	1:710018-711803	710955	711016	62	-1.13317	0.00024838	0.0796509	1710801710955	40	38	15	14	7	8	1711016711092	30	38	18	17	7	11	NA	NA	NA	NA	NA	NA	NA	1	1	0	0
AT5G20450:E006	-	AT5G20450	AT5G20450	myosin	-	AT5G20450	5:6910549-6913317	6911478	6911600	123	-1.13273	7.7823e-05	0.0417533	569113756911478	35	37	27	15	9	14	569116006911726	15	20	23	10	6	3	NA	NA	NA	NA	NA	NA	NA	1	1	0	0
AT1G27880:E012	-	AT1G27880	AT1G27880	DEAD/DEAH box RNA helicase family protein	-	AT1G27880	1:9708924-9714089	9712026	9712124	99	-1.12393	0.00079524	0.13644	197118849712026	29	18	16	9	7	5	197121249712244	16	15	22	8	12	8	NA	NA	NA	NA	NA	NA	NA	1	1	0	0
AT1G31580:I001	-	AT1G31580	ECS1	ECS1	-	AT1G31580	1:11311169-11311989	11311406	11311530	125	-1.1082	0.00010321	0.0497043	AT1G31580:I001_E1I	34	33	14	15	17	7	AT1G31580:I001_IE2	72	58	35	43	22	30	1.11311e+16	7089	6289	5685	7300	7206	5915	0.00641092	0.00327021	-0.00314072	0.00314072
AT4G12720:E005	-	AT4G12720	NUDT7	MutT/nudix family protein	-	AT4G12720	4:7487301-7490077	7487541	7487542	2	-1.10769	9.7449e-06	0.0100341	474874497487541	14	11	11	7	7	7	NA	NA	NA	NA	NA	NA	NA	NA	NA	NA	NA	NA	NA	NA	1	1	0	0
AT2G16760:E001	external	AT2G16760	AT2G16760	Calcium-dependent phosphotriesterase superfamily protein	-	AT2G16760	2:7275700-7277233	7275700	7276171	472	-1.09878	0.00052804	0.112572	NA	NA	NA	NA	NA	NA	NA	NA	NA	NA	NA	NA	NA	NA	NA	NA	NA	NA	NA	NA	NA	NA	NA	NA	NA
AT4G19110:I010	-	AT4G19110	AT4G19110	Protein kinase superfamily protein	AT4G19112	AT4G19110	4:10454497-10459328	10456581	10456726	146	-1.09794	0.00018518	0.0695508	AT4G19110:I010_E1I	0	0	1	2	1	0	AT4G19110:I010_IE2	0	0	1	0	0	0	NA	NA	NA	NA	NA	NA	NA	1	1	0	0
AT2G34410:E007	-	AT2G34410	RWA3	O-acetyltransferase family protein	-	AT2G34410	2:14518406-14522622	14519614	14519647	34	-1.09392	6.3526e-07	0.00118709	NA	NA	NA	NA	NA	NA	NA	2.1452e+16	81	80	99	55	41	62	NA	NA	NA	NA	NA	NA	NA	1	1	0	0
AT4G12720:E004	IR	AT4G12720	NUDT7	MutT/nudix family protein	-	AT4G12720	4:7487301-7490077	7487450	7487540	91	-1.08998	5.3212e-05	0.0337002	AT4G12720:E004_E1I	25	23	16	16	24	18	AT4G12720:E004_IE2	12	12	13	8	17	11	474874497487541	14	11	11	7	7	7	0.583815	0.691176	0.107361	0.107361
AT1G69840:E015	external	AT1G69840	AT1G69840	SPFH/Band 7/PHB domain-containing membrane-associated protein family	-	AT1G69840	1:26293601-26295849	26295703	26295778	76	-1.08757	8.2561e-06	0.00880044	NA	NA	NA	NA	NA	NA	NA	NA	NA	NA	NA	NA	NA	NA	NA	NA	NA	NA	NA	NA	NA	NA	NA	NA	NA
AT2G40550:E003	-	AT2G40550	ETG1	E2F target protein 1 (ETG1)	-	AT2G40550	2:16934834-16938201	16935545	16935652	108	-1.08116	0.00053887	0.114075	2.16935e+16	29	31	66	29	23	6	2.16936e+16	29	46	60	20	21	14	NA	NA	NA	NA	NA	NA	NA	1	1	0	0
AT4G25630:E001	external	AT4G25630	FIB2	fibrillarin 2	-	AT4G25630	4:13074133-13076429	13074133	13074257	125	-1.06547	0.00010514	0.0500277	NA	NA	NA	NA	NA	NA	NA	NA	NA	NA	NA	NA	NA	NA	NA	NA	NA	NA	NA	NA	NA	NA	NA	NA	NA
AT3G11720:E005	-	AT3G11720	AT3G11720	Polyketide cyclase/dehydrase and lipid transport superfamily protein	-	AT3G11720	3:3705865-3708721	3707303	3707402	100	-1.05968	0.00074667	0.132494	337072093707303	29	41	43	20	11	15	337074023707503	14	39	48	20	13	25	NA	NA	NA	NA	NA	NA	NA	1	1	0	0
AT5G67110:E001	external	AT5G67110	ALC	basic helix-loop-helix (bHLH) DNA-binding superfamily protein	-	AT5G67110	5:26785106-26786383	26785106	26785106	1	-1.05677	0.00060819	0.121033	NA	NA	NA	NA	NA	NA	NA	NA	NA	NA	NA	NA	NA	NA	NA	NA	NA	NA	NA	NA	NA	NA	NA	NA	NA
AT5G22920:I006	-	AT5G22920	AT5G22920	CHY-type/CTCHY-type/RING-type Zinc finger protein	-	AT5G22920	5:7664991-7667265	7665993	7666097	105	-1.04313	0.00011106	0.0510951	AT5G22920:I006_E1I	5	8	20	7	13	8	AT5G22920:I006_IE2	5	7	16	11	7	6	576659927666098	337	388	707	986	1019	1061	0.0208547	0.0084088	-0.0124459	0.0124459
AT3G60750:I006	-	AT3G60750	AT3G60750	Transketolase	-	AT3G60750	3:22453696-22457152	22455539	22455624	86	-1.04129	8.9604e-06	0.00948436	AT3G60750:I006_E1I	0	7	1	1	0	0	AT3G60750:I006_IE2	4	4	2	2	0	0	3.22456e+16	6130	5963	6187	5490	4976	4308	0.0004921	0.00010152	-0.00039058	0.00039058
AT2G34410:E006	Alt3ss	AT2G34410	RWA3	O-acetyltransferase family protein	-	AT2G34410	2:14518406-14522622	14519575	14519613	39	-1.04014	8.4885e-08	0.00020394	2.14519e+16	68	56	68	50	48	42	NA	NA	NA	NA	NA	NA	NA	NA	NA	NA	NA	NA	NA	NA	1	1	0	0
AT1G50020:I001	-	AT1G50020	AT1G50020	tubulin alpha-6 chain	-	AT1G50020	1:18519946-18521695	18520267	18520569	303	-1.00873	0.00038913	0.100854	AT1G50020:I001_E1I	12	11	23	18	9	2	AT1G50020:I001_IE2	29	12	8	12	10	9	1.1852e+16	504	477	605	615	529	612	0.0290787	0.0167973	-0.0122813	0.0122813
AT5G53450:I014	-	AT5G53450	ORG1	OBP3-responsive protein 1	-	AT5G53450	5:21688763-21692429	21691489	21691594	106	-0.993915	9.8106e-05	0.0479016	AT5G53450:I014_E1I	43	24	24	6	24	10	AT5G53450:I014_IE2	110	61	56	27	33	23	5.21691e+16	1761	1390	1349	1265	1215	1195	0.0341275	0.0164593	-0.0176682	0.0176682
AT4G16920:I002	-	AT4G16920	AT4G16920	Disease resistance protein (TIR-NBS-LRR class) family	-	AT4G16920	4:9519173-9525691	9519630	9520021	392	-0.986476	0.00021565	0.0746014	AT4G16920:I002_E1I	4	12	9	3	6	3	AT4G16920:I002_IE2	4	16	22	16	4	9	NA	NA	NA	NA	NA	NA	NA	1	1	0	0
AT3G48190:E022	-	AT3G48190	ATM	Serine/Threonine-kinase ATM-like protein	-	AT3G48190	3:17797334-17828591	17808772	17809354	583	-0.986308	0.00023313	0.0782213	NA	NA	NA	NA	NA	NA	NA	3.17809e+16	24	15	10	4	3	7	NA	NA	NA	NA	NA	NA	NA	1	1	0	0
AT1G75730:E010	-	AT1G75730	AT1G75730	hypothetical protein	-	AT1G75730	1:28435706-28439769	28438450	28438507	58	-0.982155	0.0006502	0.125209	1.28438e+16	33	20	39	20	13	15	1.28439e+16	43	31	34	19	22	16	NA	NA	NA	NA	NA	NA	NA	1	1	0	0
AT3G55320:E002	-	AT3G55320	ABCB20	P-glycoprotein 20	-	AT3G55320	3:20506992-20513393	20508855	20509096	242	-0.964732	0.00030767	0.0878664	3.20509e+16	16	25	30	10	14	15	3.20509e+16	26	16	40	9	9	11	NA	NA	NA	NA	NA	NA	NA	1	1	0	0
AT3G14420:I010	-	AT3G14420	GOX1	Aldolase-type TIM barrel family protein	-	AT3G14420	3:4821523-4824178	4822896	4823023	128	-0.958871	2.2133e-08	6.3209e-05	AT3G14420:I010_E1I	28	38	29	13	6	9	AT3G14420:I010_IE2	15	11	12	14	7	3	348228954823024	12702	13400	13894	11353	10437	9927	0.00165991	0.00081908	-0.00084083	0.00084083
AT3G56210:E002	external	AT3G56210	AT3G56210	ARM repeat superfamily protein	-	AT3G56210	3:20852385-20855610	20852495	20852709	215	-0.953538	3.5263e-13	3.8125e-09	NA	NA	NA	NA	NA	NA	NA	NA	NA	NA	NA	NA	NA	NA	NA	NA	NA	NA	NA	NA	NA	NA	NA	NA	NA
AT3G15470:E005	-	AT3G15470	AT3G15470	Transducin/WD40 repeat-like superfamily protein	-	AT3G15470	3:5216262-5220218	5217855	5218012	158	-0.95284	3.1939e-06	0.0042061	352177435217855	51	59	51	30	24	42	352180125218105	47	37	42	21	16	14	NA	NA	NA	NA	NA	NA	NA	1	1	0	0
AT5G24710:E017	-	AT5G24710	AT5G24710	Transducin/WD40 repeat-like superfamily protein	-	AT5G24710	5:8458847-8468173	8466744	8466843	100	-0.950802	5.8277e-05	0.0352838	584666318466744	77	64	94	39	30	31	584668438467159	43	45	87	37	21	26	NA	NA	NA	NA	NA	NA	NA	1	1	0	0
AT2G34410:E008	-	AT2G34410	RWA3	O-acetyltransferase family protein	-	AT2G34410	2:14518406-14522622	14519844	14520002	159	-0.937709	1.321e-05	0.0126549	2.1452e+16	81	80	99	55	41	62	2.1452e+16	25	27	42	37	26	22	NA	NA	NA	NA	NA	NA	NA	1	1	0	0
AT2G20110:E004	-	AT2G20110	AT2G20110	Tesmin/TSO1-like CXC domain-containing protein	-	AT2G20110	2:8684496-8687218	8685448	8685795	348	-0.931793	0.0007854	0.136173	286853678685448	12	14	8	5	4	7	286857958685896	16	18	8	10	5	7	NA	NA	NA	NA	NA	NA	NA	1	1	0	0
AT3G52210:E004	-	AT3G52210	AT3G52210	S-adenosyl-L-methionine-dependent methyltransferases superfamily protein	-	AT3G52210	3:19366984-19369494	19367221	19367299	79	-0.925443	0.00051884	0.11187	3.19367e+16	38	40	49	24	17	15	3.19367e+16	18	31	39	25	21	8	NA	NA	NA	NA	NA	NA	NA	1	1	0	0
AT1G76510:E020	external	AT1G76510	AT1G76510	ARID/BRIGHT DNA-binding domain-containing protein	-	AT1G76510	1:28708614-28712952	28712757	28712948	192	-0.925442	0.00072529	0.131555	NA	NA	NA	NA	NA	NA	NA	NA	NA	NA	NA	NA	NA	NA	NA	NA	NA	NA	NA	NA	NA	NA	NA	NA	NA
AT1G48360:E016	-	AT1G48360	AT1G48360	zinc ion binding/nucleic acid binding/hydrolase	-	AT1G48360	1:17868650-17873032	17872185	17872418	234	-0.919339	4.7483e-05	0.0311128	1.17872e+16	16	16	20	20	11	5	1.17872e+16	39	35	36	12	11	16	NA	NA	NA	NA	NA	NA	NA	1	1	0	0
AT4G14400:I005	-	AT4G14400	ACD6	ankyrin repeat family protein	-	AT4G14400	4:8294446-8298602	8296963	8297090	128	-0.915199	0.00028808	0.0845054	AT4G14400:I005_E1I	17	33	34	18	14	12	AT4G14400:I005_IE2	29	35	20	18	10	7	482969628297091	152	148	133	132	124	120	0.162476	0.0950662	-0.0674096	0.0674096
AT1G15690:I009	-	AT1G15690	AVP1	Inorganic H pyrophosphatase family protein	-	AT1G15690	1:5398990-5402733	5401898	5401978	81	-0.907227	6.3767e-05	0.0373741	AT1G15690:I009_E1I	33	19	35	3	7	13	AT1G15690:I009_IE2	27	24	33	16	14	13	154018975401979	1310	1451	1816	1178	1076	893	0.0183378	0.0103774	-0.00796044	0.00796044
AT3G29644:E002	external	AT3G29644	AT3G29644	Natural antisense transcript overlaps with AT3G29642	-	AT3G29644	3:11499199-11501366	11499500	11499505	6	-0.900105	0.00064384	0.124932	NA	NA	NA	NA	NA	NA	NA	NA	NA	NA	NA	NA	NA	NA	NA	NA	NA	NA	NA	NA	NA	NA	NA	NA	NA
AT4G12720:E006	external	AT4G12720	NUDT7	MutT/nudix family protein	-	AT4G12720	4:7487301-7490077	7487543	7487584	42	-0.899129	3.7871e-05	0.0273798	NA	NA	NA	NA	NA	NA	NA	NA	NA	NA	NA	NA	NA	NA	NA	NA	NA	NA	NA	NA	NA	NA	NA	NA	NA
AT2G44140:E007	-	AT2G44140	AT2G44140	Peptidase family C54 protein	-	AT2G44140	2:18253497-18258035	18256543	18256628	86	-0.898526	5.6577e-06	0.00647634	2.18256e+16	45	63	98	53	35	46	2.18257e+16	69	99	120	93	59	65	NA	NA	NA	NA	NA	NA	NA	1	1	0	0
AT3G21480:E002	-	AT3G21480	AT3G21480	BRCT domain-containing DNA repair protein	-	AT3G21480	3:7567730-7572161	7568022	7568462	441	-0.897811	8.2068e-05	0.0432822	375678117568022	17	22	23	14	12	10	375684627568861	31	36	36	20	18	13	NA	NA	NA	NA	NA	NA	NA	1	1	0	0
AT1G51340:E014	external	AT1G51340	AT1G51340	MATE efflux family protein	-	AT1G51340	1:19031997-19034979	19034639	19034979	341	-0.893792	0.00056563	0.116272	NA	NA	NA	NA	NA	NA	NA	NA	NA	NA	NA	NA	NA	NA	NA	NA	NA	NA	NA	NA	NA	NA	NA	NA	NA
AT1G32240:E005	-	AT1G32240	KAN2	Homeodomain-like superfamily protein	-	AT1G32240	1:11625700-11630626	11629471	11629547	77	-0.885112	3.5541e-05	0.026249	1.11628e+16	60	69	61	34	47	20	1.1163e+16	60	108	73	38	40	27	NA	NA	NA	NA	NA	NA	NA	1	1	0	0
AT2G31530:E006	-	AT2G31530	SCY2	SecY protein transport family protein	-	AT2G31530	2:13427011-13430465	13428620	13428711	92	-0.878342	0.00029258	0.0853277	2.13429e+16	55	56	58	35	41	19	2.13429e+16	49	49	50	22	31	16	NA	NA	NA	NA	NA	NA	NA	1	1	0	0
AT2G21330:E005	IR	AT2G21330	FBA1	fructose-bisphosphate aldolase 1	-	AT2G21330	2:9128147-9130240	9128695	9128776	82	-0.875992	0.0001774	0.0679776	AT2G21330:E005_E1I	67	37	53	18	12	10	AT2G21330:E005_IE2	29	19	17	12	7	7	291286949128777	4105	4036	3676	3495	3161	2914	0.00930584	0.00343643	-0.00586941	0.00586941
AT3G11720:E004	-	AT3G11720	AT3G11720	Polyketide cyclase/dehydrase and lipid transport superfamily protein	-	AT3G11720	3:3705865-3708721	3707106	3707209	104	-0.872537	0.00066564	0.12622	337070173707106	30	42	38	13	21	17	337072093707303	29	41	43	20	11	15	NA	NA	NA	NA	NA	NA	NA	1	1	0	0
AT2G44140:E006	-	AT2G44140	AT2G44140	Peptidase family C54 protein	-	AT2G44140	2:18253497-18258035	18256420	18256467	48	-0.868393	0.00013562	0.0577427	2.18256e+16	60	62	89	67	44	60	2.18256e+16	45	63	98	53	35	46	NA	NA	NA	NA	NA	NA	NA	1	1	0	0
AT3G08860:E003	-	AT3G08860	PYD4	PYRIMIDINE 4	-	AT3G08860	3:2696559-2699158	2697091	2697204	114	-0.866096	0.00051034	0.111465	326969832697091	20	33	41	15	8	11	326972042697287	28	58	31	22	16	18	NA	NA	NA	NA	NA	NA	NA	1	1	0	0
AT1G51390:E004	-	AT1G51390	NFU5	NFU domain protein 5	-	AT1G51390	1:19050344-19052094	19051257	19051360	104	-0.86132	0.0001042	0.0497544	1.19051e+16	55	44	73	43	61	34	1.19051e+16	44	33	42	32	47	26	NA	NA	NA	NA	NA	NA	NA	1	1	0	0
AT5G46470:E011	external	AT5G46470	RPS6	disease resistance protein (TIR-NBS-LRR class) family	-	AT5G46470	5:18842701-18849741	18849199	18849741	543	-0.859678	0.00079788	0.136461	NA	NA	NA	NA	NA	NA	NA	NA	NA	NA	NA	NA	NA	NA	NA	NA	NA	NA	NA	NA	NA	NA	NA	NA	NA
AT5G22920:I008	-	AT5G22920	AT5G22920	CHY-type/CTCHY-type/RING-type Zinc finger protein	-	AT5G22920	5:7664991-7667265	7666308	7666391	84	-0.850735	0.00035238	0.0952432	AT5G22920:I008_E1I	41	40	46	58	43	34	AT5G22920:I008_IE2	68	62	61	104	86	60	576663077666392	533	538	810	1643	1690	1718	0.0779412	0.0367121	-0.0412291	0.0412291
AT5G57240:I006	-	AT5G57240	ORP4C	OSBP(oxysterol binding protein)-related protein 4C	-	AT5G57240	5:23193163-23195476	23194977	23195051	75	-0.840953	9.9639e-05	0.0483384	AT5G57240:I006_E1I	31	27	26	20	18	18	AT5G57240:I006_IE2	39	35	33	22	17	27	NA	NA	NA	NA	NA	NA	NA	1	1	0	0
AT1G51390:E003	-	AT1G51390	NFU5	NFU domain protein 5	-	AT1G51390	1:19050344-19052094	19051009	19051184	176	-0.839803	3.7059e-06	0.00467448	1.19051e+16	51	54	65	34	35	51	1.19051e+16	55	44	73	43	61	34	NA	NA	NA	NA	NA	NA	NA	1	1	0	0
AT2G41640:E006	external	AT2G41640	AT2G41640	Glycosyltransferase family 61 protein	-	AT2G41640	2:17360486-17363788	17362891	17363788	898	-0.830539	3.5415e-12	2.4366e-08	NA	NA	NA	NA	NA	NA	NA	NA	NA	NA	NA	NA	NA	NA	NA	NA	NA	NA	NA	NA	NA	NA	NA	NA	NA
AT5G23300:E010	external	AT5G23300	PYRD	pyrimidine d	-	AT5G23300	5:7847587-7850404	7850094	7850404	311	-0.825096	9.4099e-05	0.0463941	NA	NA	NA	NA	NA	NA	NA	NA	NA	NA	NA	NA	NA	NA	NA	NA	NA	NA	NA	NA	NA	NA	NA	NA	NA
AT1G50360:E023	-	AT1G50360	VIIIA	P-loop containing nucleoside triphosphate hydrolases superfamily protein	-	AT1G50360	1:18649747-18657376	18656294	18656361	68	-0.823709	0.00037297	0.0981793	1.18656e+16	46	48	76	32	30	25	1.18656e+16	36	63	78	47	35	32	NA	NA	NA	NA	NA	NA	NA	1	1	0	0
AT2G44140:E012	external	AT2G44140	AT2G44140	Peptidase family C54 protein	-	AT2G44140	2:18253497-18258035	18257898	18258035	138	-0.81663	7.955e-06	0.00853956	NA	NA	NA	NA	NA	NA	NA	NA	NA	NA	NA	NA	NA	NA	NA	NA	NA	NA	NA	NA	NA	NA	NA	NA	NA
AT1G74770:E012	external	AT1G74770	AT1G74770	zinc ion binding protein	-	AT1G74770	1:28089571-28094834	28094559	28094834	276	-0.810294	0.00012982	0.0567015	NA	NA	NA	NA	NA	NA	NA	NA	NA	NA	NA	NA	NA	NA	NA	NA	NA	NA	NA	NA	NA	NA	NA	NA	NA
AT3G16350:E002	-	AT3G16350	AT3G16350	Homeodomain-like superfamily protein	-	AT3G16350	3:5547718-5549660	5548551	5548762	212	-0.809999	0.00073151	0.131801	355482335548551	18	14	35	9	10	2	355487625548852	58	83	68	28	36	13	NA	NA	NA	NA	NA	NA	NA	1	1	0	0
AT3G50630:E003	-	AT3G50630	KRP2	KIP-related protein 2	-	AT3G50630	3:18800380-18801587	18801057	18801224	168	-0.800593	7.8066e-05	0.0417533	3.18801e+16	52	63	84	46	37	29	3.18801e+16	19	16	34	14	7	14	NA	NA	NA	NA	NA	NA	NA	1	1	0	0
AT4G17615:E003	-	AT4G17615	CBL1	calcineurin B-like protein 1	-	AT4G17615	4:9816452-9819312	9817019	9817220	202	-0.796193	0.00058414	0.118346	498166109817019	32	42	35	18	13	27	498172209817635	31	53	34	31	13	31	NA	NA	NA	NA	NA	NA	NA	1	1	0	0
AT2G20840:E005	-	AT2G20840	SCAMP3	Secretory carrier membrane protein (SCAMP) family protein	-	AT2G20840	2:8971712-8974485	8972541	8972586	46	-0.794704	0.0002341	0.0782213	289724488972541	63	86	64	32	46	58	289725868972746	62	77	71	36	43	47	NA	NA	NA	NA	NA	NA	NA	1	1	0	0
AT1G24310:E003	-	AT1G24310	AT1G24310	nuclear pore complex protein	-	AT1G24310	1:8624061-8626405	8624804	8624863	60	-0.79084	0.00018633	0.0695879	186247178624804	92	88	102	62	59	36	186248638624998	72	70	101	50	57	18	NA	NA	NA	NA	NA	NA	NA	1	1	0	0
AT4G03935:E002	-	AT4G03935	AT4G03935	0	-	AT4G03935	4:1869052-1874687	1869515	1869702	188	-0.781366	0.00083939	0.140242	418694261869515	40	28	26	12	17	16	418697021874375	25	23	61	18	14	5	NA	NA	NA	NA	NA	NA	NA	1	1	0	0
AT2G47160:E012	-	AT2G47160	BOR1	HCO3- transporter family	-	AT2G47160	2:19357478-19361147	19360526	19360608	83	-0.77767	3.5602e-06	0.00453606	2.1936e+16	90	75	115	61	56	46	2.19361e+16	101	84	100	51	51	40	NA	NA	NA	NA	NA	NA	NA	1	1	0	0
AT3G09830:E005	-	AT3G09830	AT3G09830	Protein kinase superfamily protein	-	AT3G09830	3:3016494-3018983	3017664	3017924	261	-0.774341	0.00021082	0.073867	NA	NA	NA	NA	NA	NA	NA	330179243017999	12	23	63	20	21	13	NA	NA	NA	NA	NA	NA	NA	1	1	0	0
AT2G44140:E004	-	AT2G44140	AT2G44140	Peptidase family C54 protein	-	AT2G44140	2:18253497-18258035	18255716	18255854	139	-0.772352	3.5705e-07	0.00074033	2.18256e+16	146	157	128	138	120	125	2.18256e+16	107	124	105	123	74	73	NA	NA	NA	NA	NA	NA	NA	1	1	0	0
AT2G28290:E020	-	AT2G28290	SYD	P-loop containing nucleoside triphosphate hydrolases superfamily protein	-	AT2G28290	2:12056213-12073083	12062771	12062896	126	-0.772256	0.00091229	0.144593	2.12063e+16	50	42	41	33	20	26	2.12063e+16	64	32	66	27	35	32	NA	NA	NA	NA	NA	NA	NA	1	1	0	0
AT4G17140:E042	-	AT4G17140	AT4G17140	pleckstrin homology (PH) domain-containing protein	-	AT4G17140	4:9613330-9636873	9628021	9628205	185	-0.769018	0.00073867	0.132159	496278739628021	32	49	23	24	14	13	496282059628278	40	77	53	27	34	34	NA	NA	NA	NA	NA	NA	NA	1	1	0	0
AT5G54780:E007	-	AT5G54780	AT5G54780	Ypt/Rab-GAP domain of gyp1p superfamily protein	-	AT5G54780	5:22248447-22251863	22249917	22250039	123	-0.768569	0.00074907	0.132609	5.2225e+16	66	46	41	37	22	24	5.2225e+16	72	50	40	29	30	28	NA	NA	NA	NA	NA	NA	NA	1	1	0	0
AT1G72070:E003	external	AT1G72070	AT1G72070	Chaperone DnaJ-domain superfamily protein	-	AT1G72070	1:27118621-27119708	27119414	27119708	295	-0.76477	0.00055509	0.115095	NA	NA	NA	NA	NA	NA	NA	NA	NA	NA	NA	NA	NA	NA	NA	NA	NA	NA	NA	NA	NA	NA	NA	NA	NA
AT3G10500:E002	-	AT3G10500	NAC053	NAC domain containing protein 53	-	AT3G10500	3:3271490-3274030	3271976	3272253	278	-0.764296	2.3281e-05	0.01932	332718833271976	37	25	45	31	18	12	332722533272332	62	84	51	40	26	44	NA	NA	NA	NA	NA	NA	NA	1	1	0	0
AT5G26667:E001	external	AT5G26667	PYR6	P-loop containing nucleoside triphosphate hydrolases superfamily protein	-	AT5G26667	5:9275947-9278596	9275947	9276056	110	-0.763052	0.00010836	0.0509384	NA	NA	NA	NA	NA	NA	NA	NA	NA	NA	NA	NA	NA	NA	NA	NA	NA	NA	NA	NA	NA	NA	NA	NA	NA
AT2G44140:E005	-	AT2G44140	AT2G44140	Peptidase family C54 protein	-	AT2G44140	2:18253497-18258035	18255949	18256328	380	-0.761812	8.1431e-11	4.1085e-07	2.18256e+16	107	124	105	123	74	73	2.18256e+16	60	62	89	67	44	60	NA	NA	NA	NA	NA	NA	NA	1	1	0	0
AT4G29380:E001	external	AT4G29380	VPS15	protein kinase family protein / WD-40 repeat family protein	-	AT4G29380	4:14458822-14464859	14458822	14459094	273	-0.752874	0.00039898	0.101496	NA	NA	NA	NA	NA	NA	NA	NA	NA	NA	NA	NA	NA	NA	NA	NA	NA	NA	NA	NA	NA	NA	NA	NA	NA
AT5G22920:I009	-	AT5G22920	AT5G22920	CHY-type/CTCHY-type/RING-type Zinc finger protein	-	AT5G22920	5:7664991-7667265	7666484	7666570	87	-0.752368	4.7863e-05	0.0312266	AT5G22920:I009_E1I	65	52	81	79	82	77	AT5G22920:I009_IE2	55	47	71	42	42	53	576664837666571	443	452	767	1320	1287	1210	0.100406	0.0468223	-0.0535836	0.0535836
AT3G02730:I001	-	AT3G02730	TRXF1	thioredoxin F-type 1	-	AT3G02730	3:588408-589685	588714	588888	175	-0.742683	0.00040458	0.102234	AT3G02730:I001_E1I	26	43	41	23	20	14	AT3G02730:I001_IE2	11	27	45	11	5	6	3588713588889	1368	1247	1965	1149	1122	864	0.0206351	0.0124429	-0.00819219	0.00819219
AT3G03090:E005	-	AT3G03090	VGT1	vacuolar glucose transporter 1	-	AT3G03090	3:700456-704769	701748	701810	63	-0.735682	0.00024565	0.0795201	3701603701748	65	57	81	37	34	51	3701810701910	74	58	69	41	32	43	NA	NA	NA	NA	NA	NA	NA	1	1	0	0
AT1G07380:E004	-	AT1G07380	AT1G07380	Neutral/alkaline non-lysosomal ceramidase	-	AT1G07380	1:2264829-2268306	2266113	2266176	64	-0.725734	0.00050092	0.11063	122660272266113	59	49	62	38	37	40	122661762266258	88	69	63	55	41	31	NA	NA	NA	NA	NA	NA	NA	1	1	0	0
AT3G66658:E007	-	AT3G66658	ALDH22A1	aldehyde dehydrogenase 22A1	-	AT3G66658	3:2095105-2099151	2096986	2097081	96	-0.72523	2.2752e-05	0.01932	320968762096986	88	83	102	54	54	34	320970812097153	64	66	83	41	41	42	NA	NA	NA	NA	NA	NA	NA	1	1	0	0
AT1G55350:E028	-	AT1G55350	DEK1	calpain-type cysteine protease family	-	AT1G55350	1:20653820-20665095	20661289	20661399	111	-0.724304	0.00023399	0.0782213	1.20661e+16	46	46	58	24	26	23	1.20661e+16	44	77	68	36	31	33	NA	NA	NA	NA	NA	NA	NA	1	1	0	0
AT5G57180:I002	-	AT5G57180	CIA2	chloroplast import apparatus 2	-	AT5G57180	5:23167842-23170999	23170277	23170712	436	-0.720742	0.00061682	0.121885	AT5G57180:I002_E1I	27	25	34	13	21	15	AT5G57180:I002_IE2	12	1	9	2	3	1	5.2317e+16	157	116	95	128	111	124	0.127962	0.0704225	-0.0575396	0.0575396
AT4G10590:E008	-	AT4G10590	UBP10	ubiquitin-specific protease 10	-	AT4G10590	4:6538541-6543448	6540494	6540751	258	-0.71809	3.6159e-05	0.0265682	465403896540494	43	55	57	50	29	12	465407516540877	58	66	79	51	53	43	NA	NA	NA	NA	NA	NA	NA	1	1	0	0
AT1G50030:E006	-	AT1G50030	TOR	target of rapamycin	-	AT1G50030	1:18522441-18539995	18523811	18523894	84	-0.713414	5.3107e-05	0.0337002	1.18524e+16	68	71	95	55	42	55	1.18524e+16	72	78	97	61	35	39	NA	NA	NA	NA	NA	NA	NA	1	1	0	0
AT1G77600:E034	-	AT1G77600	AT1G77600	ARM repeat superfamily protein	-	AT1G77600	1:29152748-29162448	29161482	29161706	225	-0.709881	0.00051605	0.111675	1.29161e+16	15	24	23	18	24	22	1.29162e+16	31	32	41	20	18	22	NA	NA	NA	NA	NA	NA	NA	1	1	0	0
AT4G07410:E010	-	AT4G07410	PCN	Transducin family protein / WD-40 repeat family protein	-	AT4G07410	4:4201249-4205224	4204692	4204835	144	-0.70565	0.00048248	0.108365	442046124204692	42	83	69	50	32	37	442048354204978	69	89	87	50	51	30	NA	NA	NA	NA	NA	NA	NA	1	1	0	0
AT5G54280:E013	-	AT5G54280	ATM2	myosin 2	-	AT5G54280	5:22039383-22046298	22042774	22042912	139	-0.703428	0.00034092	0.0939927	5.22043e+16	32	53	56	44	33	41	5.22043e+16	68	34	67	39	44	52	NA	NA	NA	NA	NA	NA	NA	1	1	0	0
AT1G50030:E007	-	AT1G50030	TOR	target of rapamycin	-	AT1G50030	1:18522441-18539995	18523986	18524114	129	-0.703266	4.7755e-07	0.0009267	1.18524e+16	72	78	97	61	35	39	1.18524e+16	107	111	124	87	89	72	NA	NA	NA	NA	NA	NA	NA	1	1	0	0
AT1G01510:E005	-	AT1G01510	AN	NAD(P)-binding Rossmann-fold superfamily protein	-	AT1G01510	1:187211-190056	189417	189464	48	-0.70116	7.0632e-05	0.0388766	1189320189417	104	116	143	69	63	72	1189464189562	87	99	117	65	61	68	NA	NA	NA	NA	NA	NA	NA	1	1	0	0
AT4G31570:E008	-	AT4G31570	AT4G31570	nucleoporin	-	AT4G31570	4:15297014-15306410	15305934	15306052	119	-0.698974	0.00051447	0.111666	4.15306e+16	85	85	140	51	58	52	4.15306e+16	54	73	85	41	48	39	NA	NA	NA	NA	NA	NA	NA	1	1	0	0
AT1G48050:E007	-	AT1G48050	KU80	Ku80 family protein	-	AT1G48050	1:17723452-17727043	17725401	17725596	196	-0.69847	0.00028576	0.0841764	1.17725e+16	46	34	62	29	28	14	1.17726e+16	56	78	90	36	40	46	NA	NA	NA	NA	NA	NA	NA	1	1	0	0
AT1G77080:E001	external	AT1G77080	MAF1	K-box region and MADS-box transcription factor family protein	-	AT1G77080	1:28955637-28960096	28955637	28955678	42	-0.696378	0.00027018	0.0821188	NA	NA	NA	NA	NA	NA	NA	NA	NA	NA	NA	NA	NA	NA	NA	NA	NA	NA	NA	NA	NA	NA	NA	NA	NA
AT5G24740:E007	-	AT5G24740	AT5G24740	vacuolar protein sorting-associated protein, putative (DUF1162)	-	AT5G24740	5:8469951-8489703	8472280	8472343	64	-0.694964	0.0007737	0.13523	584718798472280	46	54	67	25	40	33	584723438472440	54	56	81	41	41	31	NA	NA	NA	NA	NA	NA	NA	1	1	0	0
AT1G30680:E018	-	AT1G30680	AT1G30680	toprim domain-containing protein	-	AT1G30680	1:10881597-10886425	10885676	10885743	68	-0.693872	7.477e-05	0.0407098	1.10886e+16	127	95	107	61	44	54	1.10886e+16	117	84	140	65	34	53	NA	NA	NA	NA	NA	NA	NA	1	1	0	0
AT1G50030:E005	-	AT1G50030	TOR	target of rapamycin	-	AT1G50030	1:18522441-18539995	18523641	18523702	62	-0.693772	0.00018207	0.0687248	1.18524e+16	85	91	118	62	57	73	1.18524e+16	68	71	95	55	42	55	NA	NA	NA	NA	NA	NA	NA	1	1	0	0
AT1G79640:E016	-	AT1G79640	AT1G79640	Protein kinase superfamily protein	-	AT1G79640	1:29966711-29971600	29969541	29969711	171	-0.692883	0.00040282	0.101995	1.29969e+16	59	56	34	26	25	29	1.2997e+16	28	40	49	24	28	19	NA	NA	NA	NA	NA	NA	NA	1	1	0	0
AT5G62500:E006	-	AT5G62500	EB1B	end binding protein 1B	-	AT5G62500	5:25092641-25095244	25094431	25094507	77	-0.687405	0.00093272	0.146417	5.25094e+16	63	69	49	41	34	35	5.25095e+16	29	55	38	23	22	19	NA	NA	NA	NA	NA	NA	NA	1	1	0	0
AT3G57810:E009	-	AT3G57810	AT3G57810	Cysteine proteinases superfamily protein	-	AT3G57810	3:21415784-21417948	21417423	21417521	99	-0.684543	0.0001572	0.0629479	3.21417e+16	53	58	95	29	19	35	3.21418e+16	70	59	76	51	35	32	NA	NA	NA	NA	NA	NA	NA	1	1	0	0
AT4G32830:E006	-	AT4G32830	AUR1	ataurora1	-	AT4G32830	4:15842453-15844536	15843700	15843796	97	-0.682372	1.3969e-05	0.0132981	4.15844e+16	108	96	91	46	49	50	4.15844e+16	90	83	93	52	46	49	NA	NA	NA	NA	NA	NA	NA	1	1	0	0
AT4G01550:E005	-	AT4G01550	NAC069	NAC domain containing protein 69	-	AT4G01550	4:673862-676411	675720	675991	272	-0.681382	0.00051797	0.111841	4675213675720	45	54	77	35	53	37	4675991676072	26	19	38	18	17	13	NA	NA	NA	NA	NA	NA	NA	1	1	0	0
AT3G28100:E005	-	AT3G28100	UMAMIT45	nodulin MtN21 /EamA-like transporter family protein	-	AT3G28100	3:10456099-10460965	10460214	10460375	162	-0.68136	0.00042152	0.104127	3.10459e+16	31	36	45	38	26	25	3.1046e+16	54	40	47	23	41	21	NA	NA	NA	NA	NA	NA	NA	1	1	0	0
AT1G21760:E004	-	AT1G21760	FBP7	F-box protein 7	-	AT1G21760	1:7649194-7651816	7650103	7650316	214	-0.677985	0.00015359	0.0618708	176500087650103	46	61	62	42	25	28	176503167650451	72	80	106	63	51	76	NA	NA	NA	NA	NA	NA	NA	1	1	0	0
AT5G23510:E006	-	AT5G23510	AT5G23510	hypothetical protein	-	AT5G23510	5:7926945-7929338	7927790	7927881	92	-0.669326	0.00013216	0.0569915	579277057927790	125	158	272	127	129	84	579278817928070	67	42	75	67	34	45	NA	NA	NA	NA	NA	NA	NA	1	1	0	0
AT5G04920:E009	external	AT5G04920	AT5G04920	EAP30/Vps36 family protein	-	AT5G04920	5:1438959-1441983	1441785	1441983	199	-0.667866	0.00033878	0.0937456	NA	NA	NA	NA	NA	NA	NA	NA	NA	NA	NA	NA	NA	NA	NA	NA	NA	NA	NA	NA	NA	NA	NA	NA	NA
AT1G63110:E017	-	AT1G63110	AT1G63110	GPI transamidase subunit PIG-U	-	AT1G63110	1:23404821-23408052	23407416	23407472	57	-0.665705	8.7507e-05	0.0446809	1.23407e+16	118	110	147	68	63	65	1.23407e+16	109	123	142	83	50	67	NA	NA	NA	NA	NA	NA	NA	1	1	0	0
AT2G44140:E008	-	AT2G44140	AT2G44140	Peptidase family C54 protein	-	AT2G44140	2:18253497-18258035	18256709	18256992	284	-0.66498	3.8016e-08	0.00010462	2.18257e+16	69	99	120	93	59	65	NA	NA	NA	NA	NA	NA	NA	NA	NA	NA	NA	NA	NA	NA	1	1	0	0
AT5G44568:E002	external	AT5G44568	AT5G44568	transmembrane protein	-	AT5G44568	5:17961201-17962202	17962041	17962202	162	-0.661499	0.00047537	0.107872	NA	NA	NA	NA	NA	NA	NA	NA	NA	NA	NA	NA	NA	NA	NA	NA	NA	NA	NA	NA	NA	NA	NA	NA	NA
AT4G34150:E001	external	AT4G34150	AT4G34150	Calcium-dependent lipid-binding (CaLB domain) family protein	-	AT4G34150	4:16354946-16357293	16354946	16355080	135	-0.661488	6.3271e-07	0.00118709	NA	NA	NA	NA	NA	NA	NA	NA	NA	NA	NA	NA	NA	NA	NA	NA	NA	NA	NA	NA	NA	NA	NA	NA	NA
AT3G14120:E022	-	AT3G14120	AT3G14120	nuclear pore complex protein	-	AT3G14120	3:4677813-4685666	4684418	4684559	142	-0.64692	3.342e-05	0.0252927	346842454684418	84	86	74	41	47	45	346845594684717	79	63	99	53	57	54	NA	NA	NA	NA	NA	NA	NA	1	1	0	0
AT3G60260:E012	-	AT3G60260	AT3G60260	ELMO/CED-12 family protein	-	AT3G60260	3:22273843-22277148	22276348	22276395	48	-0.6442	0.00026566	0.0815621	3.22276e+16	74	56	83	60	49	32	3.22276e+16	65	46	88	52	43	43	NA	NA	NA	NA	NA	NA	NA	1	1	0	0
AT3G49390:E003	-	AT3G49390	CID10	CTC-interacting domain 10	-	AT3G49390	3:18314527-18317998	18315200	18315261	62	-0.644189	0.00057253	0.116948	3.18315e+16	105	137	145	72	104	56	3.18315e+16	95	108	139	74	72	52	NA	NA	NA	NA	NA	NA	NA	1	1	0	0
AT5G66170:E008	external	AT5G66170	STR18	sulfurtransferase 18	-	AT5G66170	5:26447642-26448776	26448488	26448727	240	-0.643428	0.00016763	0.0659023	NA	NA	NA	NA	NA	NA	NA	NA	NA	NA	NA	NA	NA	NA	NA	NA	NA	NA	NA	NA	NA	NA	NA	NA	NA
AT2G46420:E008	-	AT2G46420	AT2G46420	helicase with zinc finger protein	-	AT2G46420	2:19053686-19057096	19056545	19056634	90	-0.642823	0.00050835	0.111353	2.19056e+16	109	121	136	74	50	76	2.19057e+16	75	80	114	89	45	57	NA	NA	NA	NA	NA	NA	NA	1	1	0	0
AT1G32070:E004	-	AT1G32070	NSI	nuclear shuttle interacting	-	AT1G32070	1:11534682-11536338	11535025	11535118	94	-0.638303	0.00088868	0.14318	1.11535e+16	74	68	136	64	62	56	1.11535e+16	130	146	226	158	81	73	NA	NA	NA	NA	NA	NA	NA	1	1	0	0
AT3G09250:E004	-	AT3G09250	AT3G09250	Nuclear transport factor 2 (NTF2) family protein	-	AT3G09250	3:2839000-2840614	2839741	2840254	514	-0.636106	2.8784e-07	0.00061364	328396262839741	140	119	163	125	97	96	NA	NA	NA	NA	NA	NA	NA	NA	NA	NA	NA	NA	NA	NA	1	1	0	0
AT5G04420:E011	-	AT5G04420	AT5G04420	Galactose oxidase/kelch repeat superfamily protein	-	AT5G04420	5:1246604-1249943	1248956	1249087	132	-0.634448	0.00085756	0.141345	512488771248956	54	69	86	56	46	42	512490871249174	57	59	73	42	35	29	NA	NA	NA	NA	NA	NA	NA	1	1	0	0
AT1G21650:E005	-	AT1G21650	SECA2	Preprotein translocase SecA family protein	AT1G21651	AT1G21650	1:7592664-7604229	7593517	7593685	169	-0.63324	8.3532e-05	0.0434832	175934177593517	56	56	57	39	30	32	NA	NA	NA	NA	NA	NA	NA	NA	NA	NA	NA	NA	NA	NA	1	1	0	0
AT1G12520:E005	-	AT1G12520	CCS	copper chaperone for SOD1	-	AT1G12520	1:4267106-4268926	4268375	4268447	73	-0.632116	0.00047214	0.107303	142682774268375	99	88	90	45	51	72	142684474268529	45	53	49	32	0	13	NA	NA	NA	NA	NA	NA	NA	1	1	0	0
AT4G01450:E007	-	AT4G01450	UMAMIT30	nodulin MtN21 /EamA-like transporter family protein	-	AT4G01450	4:608454-610724	610045	610196	152	-0.625084	0.00027274	0.0825635	4609955610045	50	44	81	47	36	33	4610196610307	79	71	84	60	46	47	NA	NA	NA	NA	NA	NA	NA	1	1	0	0
AT2G44140:E003	-	AT2G44140	AT2G44140	Peptidase family C54 protein	-	AT2G44140	2:18253497-18258035	18255513	18255568	56	-0.624732	0.00023366	0.0782213	2.18255e+16	176	169	121	153	148	137	2.18256e+16	146	157	128	138	120	125	NA	NA	NA	NA	NA	NA	NA	1	1	0	0
AT1G21580:E006	-	AT1G21580	AT1G21580	Zinc finger C-x8-C-x5-C-x3-H type family protein	-	AT1G21580	1:7557262-7565803	7559439	7559513	75	-0.621735	0.00013091	0.0567015	175592057559439	98	95	90	60	56	55	175595137559649	94	91	97	62	46	45	NA	NA	NA	NA	NA	NA	NA	1	1	0	0
AT4G30490:E013	-	AT4G30490	AT4G30490	AFG1-like ATPase family protein	-	AT4G30490	4:14899034-14902144	14901471	14901550	80	-0.618077	0.00085818	0.141345	4.14901e+16	41	46	86	39	40	22	4.14902e+16	75	67	66	32	54	53	NA	NA	NA	NA	NA	NA	NA	1	1	0	0
AT4G33300:I006	-	AT4G33300	ADR1-L1	ADR1-like 1	-	AT4G33300	4:16050456-16056526	16054150	16056286	2137	-0.616363	0.00041279	0.103445	AT4G33300:I006_E1I	0	3	8	3	12	7	AT4G33300:I006_IE2	81	111	74	75	83	75	4.16054e+16	17	15	16	19	7	24	0.742627	0.71831	-0.0243175	0.0243175
AT5G09890:E013	external	AT5G09890	AT5G09890	Protein kinase family protein	-	AT5G09890	5:3085545-3089010	3088673	3089010	338	-0.614539	0.00033828	0.0937456	NA	NA	NA	NA	NA	NA	NA	NA	NA	NA	NA	NA	NA	NA	NA	NA	NA	NA	NA	NA	NA	NA	NA	NA	NA
AT5G20660:E001	external	AT5G20660	AT5G20660	Zn-dependent exopeptidases superfamily protein	-	AT5G20660	5:6986235-6991043	6986235	6986734	500	-0.613668	9.014e-05	0.0451782	NA	NA	NA	NA	NA	NA	NA	NA	NA	NA	NA	NA	NA	NA	NA	NA	NA	NA	NA	NA	NA	NA	NA	NA	NA
AT4G34540:E003	-	AT4G34540	AT4G34540	NmrA-like negative transcriptional regulator family protein	AT4G34530	AT4G34540	4:16498391-16502174	16501132	16501369	238	-0.612282	0.00018696	0.0695879	4.16501e+16	39	25	40	42	40	16	4.16501e+16	62	45	60	52	51	68	NA	NA	NA	NA	NA	NA	NA	1	1	0	0
AT1G31300:E009	-	AT1G31300	AT1G31300	TRAM, LAG1 and CLN8 (TLC) lipid-sensing domain containing protein	-	AT1G31300	1:11193635-11196312	11195449	11195524	76	-0.611665	0.00016407	0.0651816	1.11195e+16	119	119	158	98	75	82	1.11196e+16	89	98	148	70	62	54	NA	NA	NA	NA	NA	NA	NA	1	1	0	0
AT1G53440:E008	-	AT1G53440	AT1G53440	Leucine-rich repeat transmembrane protein kinase	-	AT1G53440	1:19945959-19951562	19947872	19947943	72	-0.610042	0.00028883	0.0845609	1.19948e+16	87	69	72	53	59	66	1.19948e+16	74	81	79	60	54	47	NA	NA	NA	NA	NA	NA	NA	1	1	0	0
AT4G00630:E018	-	AT4G00630	KEA2	K efflux antiporter 2	-	AT4G00630	4:261449-268050	265350	265409	60	-0.607724	0.00090473	0.144154	4265243265350	84	109	143	73	65	52	4265409265508	96	149	154	87	99	55	NA	NA	NA	NA	NA	NA	NA	1	1	0	0
AT3G06930:E013	-	AT3G06930	PRMT4B	protein arginine methyltransferase 4B	-	AT3G06930	3:2185143-2189387	2187833	2187936	104	-0.60748	0.00033346	0.0929527	321874752187833	75	93	87	61	53	39	321879362188092	79	66	91	51	41	46	NA	NA	NA	NA	NA	NA	NA	1	1	0	0
AT2G45000:E005	-	AT2G45000	EMB2766	structural constituent of nuclear pore	-	AT2G45000	2:18564111-18567735	18566574	18566651	78	-0.597814	0.00069112	0.128162	2.18566e+16	143	124	132	101	68	94	2.18567e+16	138	118	143	87	66	67	NA	NA	NA	NA	NA	NA	NA	1	1	0	0
AT4G18570:E002	-	AT4G18570	AT4G18570	Tetratricopeptide repeat (TPR)-like superfamily protein	-	AT4G18570	4:10231218-10234693	10232842	10232973	132	-0.595475	0.00046945	0.107142	4.10233e+16	71	86	133	76	62	43	4.10233e+16	98	112	122	87	68	66	NA	NA	NA	NA	NA	NA	NA	1	1	0	0
AT5G50310:E008	-	AT5G50310	AT5G50310	Galactose oxidase/kelch repeat superfamily protein	-	AT5G50310	5:20474487-20479455	20476528	20476570	43	-0.594947	0.00046164	0.107142	5.20476e+16	120	103	160	73	67	67	5.20477e+16	116	91	139	67	61	55	NA	NA	NA	NA	NA	NA	NA	1	1	0	0
AT3G17205:E019	-	AT3G17205	UPL6	ubiquitin protein ligase 6	-	AT3G17205	3:5873253-5881655	5879018	5879116	99	-0.593334	0.00045895	0.107142	358788995879018	115	71	118	59	67	56	358791165879408	88	74	98	57	64	63	NA	NA	NA	NA	NA	NA	NA	1	1	0	0
AT5G01040:E001	external	AT5G01040	LAC8	laccase 8	-	AT5G01040	5:13128-16173	13128	13578	451	-0.592373	2.3157e-05	0.01932	NA	NA	NA	NA	NA	NA	NA	NA	NA	NA	NA	NA	NA	NA	NA	NA	NA	NA	NA	NA	NA	NA	NA	NA	NA
AT3G54170:E002	-	AT3G54170	FIP37	FKBP12 interacting protein 37	-	AT3G54170	3:20056705-20059522	20057002	20057110	109	-0.592345	0.00024063	0.0789033	3.20057e+16	67	75	82	60	46	49	3.20057e+16	72	72	92	49	50	34	NA	NA	NA	NA	NA	NA	NA	1	1	0	0
AT3G09760:E001	external	AT3G09760	AT3G09760	RING/U-box superfamily protein	AT3G09750	AT3G09760	3:2992654-2995634	2992654	2993172	519	-0.590907	0.00094755	0.147651	NA	NA	NA	NA	NA	NA	NA	NA	NA	NA	NA	NA	NA	NA	NA	NA	NA	NA	NA	NA	NA	NA	NA	NA	NA

## Sheet: Sheet 3
GO ID	Term	Observed Frequency	Expected Frequency	p-value	Genes
GO:0010200	response to chitin	49 out of 574 genes, 8.5%	127 out of 24961 genes, 0.5%	1.5e-36	AT2G40140|AT4G18880|AT5G47230|AT5G27420|AT1G75490|AT5G51190|AT3G46600|AT5G47220|AT3G55980|AT4G17230|AT5G59450|AT5G49520|AT1G80840|AT4G39070|AT5G67450|AT3G61460|AT4G23810|AT1G66160|AT5G66070|AT1G08930|AT2G17770|AT2G17040|AT2G34600|AT3G49530|AT4G37610|AT3G50060|AT3G52800|AT3G45640|AT5G59550|AT5G62020|AT3G46090|AT1G27730|AT3G19580|AT4G37260|AT5G10380|AT1G51700|AT4G17500|AT4G33050|AT2G23320|AT2G44840…
GO:0050896	response to stimulus	214 out of 574 genes, 37.3%	3689 out of 24961 genes, 14.8%	2.39e-36	AT4G19520|AT4G27410|AT1G09530|AT3G14050|AT5G13220|AT3G47340|AT1G72920|AT4G32280|AT3G50060|AT1G27730|AT2G15080|AT1G20510|AT4G24110|AT2G26560|AT3G05200|AT5G22690|AT3G48360|AT1G80920|AT5G26220|AT4G27260|AT5G20250|AT5G47230|AT4G23570|AT1G80840|AT1G63750|AT4G17490|AT3G19850|AT1G63860|AT5G41740|AT5G49520|AT2G20142|AT3G04210|AT3G49530|AT1G21250|AT3G46600|AT4G23190|AT4G11280|AT4G17500|AT3G59060|AT1G28370…
GO:0009743	response to carbohydrate stimulus	53 out of 574 genes, 9.2%	203 out of 24961 genes, 0.8%	4.12e-33	AT2G40140|AT5G47230|AT5G51190|AT3G46600|AT3G55980|AT3G47340|AT1G80840|AT5G67450|AT3G61460|AT2G34600|AT4G37610|AT3G50060|AT3G52800|AT5G59550|AT1G27730|AT4G17500|AT4G33050|AT2G23320|AT2G44840|AT4G17490|AT3G05200|AT2G38470|AT3G56400|AT3G16720|AT4G18880|AT5G27420|AT1G75490|AT5G47220|AT4G17230|AT3G48360|AT5G59450|AT5G49520|AT4G39070|AT4G23810|AT5G66070|AT1G66160|AT1G08930|AT2G17770|AT2G17040|AT3G49530…
GO:0010033	response to organic substance	110 out of 574 genes, 19.2%	1148 out of 24961 genes, 4.6%	4.12e-33	AT1G09530|AT4G27410|AT3G14050|AT5G13220|AT5G51190|AT3G52400|AT3G47340|AT5G67480|AT5G57560|AT3G22060|AT4G32280|AT3G50060|AT3G52800|AT1G27730|AT2G40000|AT2G44840|AT3G05200|AT3G59900|AT5G54490|AT3G48360|AT2G17040|AT4G27260|AT5G10380|AT5G08790|AT5G62470|AT5G47230|AT1G80840|AT1G73500|AT4G17490|AT3G11820|AT5G49520|AT3G49530|AT5G01540|AT1G51700|AT3G57530|AT1G71030|AT1G21910|AT1G21250|AT3G46600|AT5G25190…
GO:0042221	response to chemical stimulus	128 out of 574 genes, 22.3%	1892 out of 24961 genes, 7.6%	2.9e-25	AT1G09530|AT4G27410|AT3G14050|AT4G12720|AT5G13220|AT5G51190|AT3G52400|AT3G47340|AT5G67480|AT5G57560|AT5G59080|AT3G22060|AT4G32280|AT3G50060|AT3G52800|AT1G27730|AT2G40000|AT2G44840|AT2G26560|AT3G05200|AT3G59900|AT5G54490|AT3G48360|AT2G17040|AT5G26220|AT4G27260|AT5G10380|AT5G08790|AT5G62470|AT5G47230|AT1G80840|AT1G73500|AT4G17490|AT3G11820|AT5G49520|AT3G49530|AT5G01540|AT1G51700|AT3G57530|AT1G71030…
GO:0006950	response to stress	122 out of 574 genes, 21.3%	2104 out of 24961 genes, 8.4%	1.44e-18	AT4G19520|AT4G27410|AT3G14050|AT5G13220|AT3G47340|AT1G72920|AT1G27730|AT2G15080|AT1G20510|AT2G26560|AT5G22690|AT1G80920|AT5G20250|AT5G47230|AT4G23570|AT1G80840|AT1G63750|AT1G63860|AT5G41740|AT5G49520|AT2G20142|AT3G04210|AT3G49530|AT1G21250|AT4G23190|AT4G11280|AT1G66090|AT1G08930|AT4G23515|AT3G61060|AT3G15356|AT3G10985|AT5G57220|AT4G35770|AT5G26920|AT1G55450|AT5G44430|AT2G26010|AT4G20830|AT3G49620…
GO:0006952	defense response	67 out of 574 genes, 11.7%	747 out of 24961 genes, 3%	4.75e-18	AT4G19520|AT5G14545|AT4G12720|AT4G12470|AT3G52400|AT1G72920|AT5G44430|AT2G15080|AT2G40000|AT2G26560|AT4G26070|AT2G26010|AT2G38470|AT1G59620|AT5G45110|AT1G18570|AT4G23130|AT1G65390|AT5G22690|AT1G72910|AT2G39660|AT2G39200|AT2G01530|AT5G58120|AT5G39580|AT4G23570|AT1G80840|AT5G04720|AT1G15010|AT1G63750|AT5G24590|AT3G56400|AT3G11820|AT1G63860|AT5G41740|AT5G49520|AT2G20142|AT3G04210|AT3G49530|AT1G72940…
GO:0009719	response to endogenous stimulus	70 out of 574 genes, 12.2%	920 out of 24961 genes, 3.7%	2.07e-15	AT4G27410|AT1G09530|AT3G14050|AT1G70700|AT5G13220|AT3G52400|AT5G67480|AT5G57560|AT3G22060|AT4G32280|AT3G50060|AT1G01060|AT1G27730|AT2G44080|AT2G44840|AT3G59900|AT1G18570|AT5G54490|AT5G27420|AT3G48360|AT4G27260|AT3G03820|AT5G08790|AT5G67300|AT4G28720|AT5G62470|AT5G47230|AT1G73500|AT4G34770|AT4G17490|AT3G56400|AT3G11820|AT1G25560|AT5G47370|AT5G01540|AT3G15500|AT3G19580|AT4G37260|AT3G57530|AT1G71030…
GO:0002376	immune system process	38 out of 574 genes, 6.6%	292 out of 24961 genes, 1.2%	1.58e-14	AT4G19520|AT4G12720|AT4G12470|AT5G44420|AT1G72900|AT4G23210|AT1G51270|AT4G23190|AT2G40000|AT2G26560|AT4G26070|AT1G66090|AT5G45110|AT1G65390|AT5G22690|AT4G23515|AT1G72910|AT1G29690|AT3G15356|AT2G39200|AT5G58120|AT5G41750|AT1G63750|AT5G24590|AT3G56400|AT1G63860|AT5G41740|AT5G47220|AT2G20142|AT5G37770|AT4G23810|AT5G06320|AT3G04210|AT3G49530|AT1G06160|AT1G72940|AT1G72930|AT5G26920
GO:0006955	immune response	34 out of 574 genes, 5.9%	260 out of 24961 genes, 1%	5.07e-13	AT4G19520|AT4G12720|AT4G12470|AT5G44420|AT1G72900|AT4G23210|AT1G51270|AT4G23190|AT2G40000|AT2G26560|AT4G26070|AT1G66090|AT5G45110|AT1G65390|AT5G22690|AT4G23515|AT1G72910|AT1G29690|AT3G15356|AT2G39200|AT5G58120|AT5G41750|AT1G63750|AT1G63860|AT5G41740|AT2G20142|AT5G37770|AT4G23810|AT3G04210|AT3G49530|AT1G06160|AT1G72940|AT1G72930|AT5G26920
GO:0045087	innate immune response	33 out of 574 genes, 5.7%	256 out of 24961 genes, 1%	1.68e-12	AT4G19520|AT4G12720|AT4G12470|AT5G44420|AT1G72900|AT4G23210|AT1G51270|AT4G23190|AT2G40000|AT2G26560|AT4G26070|AT1G66090|AT5G45110|AT1G65390|AT5G22690|AT4G23515|AT1G72910|AT3G15356|AT2G39200|AT5G58120|AT5G41750|AT1G63750|AT1G63860|AT5G41740|AT2G20142|AT5G37770|AT4G23810|AT3G04210|AT3G49530|AT1G06160|AT1G72940|AT1G72930|AT5G26920
GO:0009725	response to hormone stimulus	60 out of 574 genes, 10.5%	849 out of 24961 genes, 3.4%	6.82e-12	AT4G27410|AT1G09530|AT3G14050|AT5G13220|AT5G67480|AT5G57560|AT3G22060|AT4G32280|AT3G50060|AT1G01060|AT1G27730|AT2G44080|AT2G44840|AT3G59900|AT1G18570|AT5G54490|AT5G27420|AT3G48360|AT4G27260|AT3G03820|AT5G67300|AT4G28720|AT5G62470|AT5G47230|AT1G73500|AT4G34770|AT4G17490|AT3G11820|AT1G25560|AT5G47370|AT5G01540|AT3G19580|AT4G37260|AT3G57530|AT1G71030|AT5G25190|AT5G44420|AT3G61460|AT4G11280|AT1G04240…
GO:0009607	response to biotic stimulus	47 out of 574 genes, 8.2%	610 out of 24961 genes, 2.4%	2.2e-10	AT5G14545|AT4G12720|AT4G12470|AT3G52400|AT1G75030|AT2G40000|AT2G26560|AT4G26070|AT2G38470|AT5G45110|AT1G18570|AT4G23130|AT1G60960|AT2G39660|AT3G50480|AT2G39200|AT2G01530|AT5G08790|AT5G39580|AT1G80840|AT1G15010|AT5G24590|AT3G56400|AT3G11820|AT5G49520|AT3G49530|AT1G74930|AT1G21250|AT5G44420|AT2G41430|AT4G23210|AT4G23190|AT2G15890|AT3G45640|AT3G15356|AT3G10985|AT4G31800|AT2G40140|AT5G57220|AT3G44260…
GO:0051707	response to other organism	44 out of 574 genes, 7.7%	558 out of 24961 genes, 2.2%	5.09e-10	AT5G14545|AT4G12720|AT4G12470|AT3G52400|AT1G75030|AT2G40000|AT2G26560|AT4G26070|AT2G38470|AT5G45110|AT1G18570|AT4G23130|AT1G60960|AT2G39660|AT3G50480|AT2G39200|AT5G08790|AT5G39580|AT1G80840|AT1G15010|AT5G24590|AT3G56400|AT3G11820|AT5G49520|AT3G49530|AT1G21250|AT5G44420|AT2G41430|AT4G23210|AT4G23190|AT2G15890|AT3G45640|AT3G15356|AT3G10985|AT4G31800|AT2G40140|AT5G57220|AT4G23810|AT5G47910|AT5G06320…
GO:0051704	multi-organism process	44 out of 574 genes, 7.7%	589 out of 24961 genes, 2.4%	2.46e-09	AT5G14545|AT4G12720|AT4G12470|AT3G52400|AT1G75030|AT2G40000|AT2G26560|AT4G26070|AT2G38470|AT5G45110|AT1G18570|AT4G23130|AT1G60960|AT2G39660|AT3G50480|AT2G39200|AT5G08790|AT5G39580|AT1G80840|AT1G15010|AT5G24590|AT3G56400|AT3G11820|AT5G49520|AT3G49530|AT1G21250|AT5G44420|AT2G41430|AT4G23210|AT4G23190|AT2G15890|AT3G45640|AT3G15356|AT3G10985|AT4G31800|AT2G40140|AT5G57220|AT4G23810|AT5G47910|AT5G06320…
GO:0009753	response to jasmonic acid stimulus	22 out of 574 genes, 3.8%	158 out of 24961 genes, 0.6%	6.93e-09	AT1G21910|AT1G70700|AT5G13220|AT3G52400|AT5G44420|AT2G34600|AT4G35770|AT1G01060|AT3G17860|AT4G11280|AT3G56400|AT3G11820|AT1G18570|AT5G47220|AT1G06160|AT3G15500|AT4G37260|AT1G19180|AT5G08790|AT5G67300|AT1G71030|AT2G46830
GO:0065007	biological regulation	143 out of 574 genes, 24.9%	3661 out of 24961 genes, 14.7%	7.51e-09	AT4G19520|AT1G09530|AT5G10570|AT4G17460|AT5G13220|AT1G77640|AT3G50060|AT1G79700|AT2G15080|AT5G22690|AT3G48360|AT4G27260|AT1G73830|AT5G47230|AT1G80840|AT2G23290|AT2G31880|AT1G63750|AT4G17490|AT1G63860|AT5G41740|AT1G68840|AT5G49520|AT2G20142|AT3G04210|AT1G25550|AT1G21250|AT3G46600|AT1G68190|AT4G11280|AT4G17500|AT3G59060|AT1G28370|AT4G16780|AT1G66090|AT3G13065|AT4G23515|AT4G29740|AT5G45830|AT2G44910…
GO:0009611	response to wounding	21 out of 574 genes, 3.7%	145 out of 24961 genes, 0.6%	8.04e-09	AT3G14050|AT5G13220|AT1G72920|AT5G44420|AT1G80840|AT1G73500|AT5G20230|AT4G35770|AT1G27730|AT4G11280|AT1G20510|AT4G26070|AT1G32920|AT1G72520|AT3G44260|AT1G76650|AT3G45640|AT3G61060|AT1G06160|AT1G74930|AT5G08790
GO:0050794	regulation of cellular process	125 out of 574 genes, 21.8%	3050 out of 24961 genes, 12.2%	8.04e-09	AT4G19520|AT1G09530|AT5G10570|AT4G17460|AT1G77640|AT3G50060|AT1G79700|AT2G15080|AT5G22690|AT1G73830|AT5G47230|AT1G80840|AT2G23290|AT2G31880|AT1G63750|AT4G17490|AT1G63860|AT5G41740|AT1G68840|AT5G49520|AT2G20142|AT3G04210|AT1G25550|AT1G21250|AT3G46600|AT1G68190|AT4G11280|AT4G17500|AT3G59060|AT1G28370|AT4G16780|AT1G66090|AT3G13065|AT4G23515|AT5G45830|AT2G44910|AT5G07100|AT1G44830|AT2G44080|AT1G18570…
GO:0007165	signal transduction	57 out of 574 genes, 9.9%	985 out of 24961 genes, 3.9%	2.75e-08	AT4G19520|AT1G09530|AT4G12720|AT3G52400|AT5G04190|AT2G15080|AT2G44080|AT2G44840|AT4G26070|AT1G65390|AT5G22690|AT1G72910|AT1G46480|AT5G58120|AT4G28720|AT5G47230|AT1G73500|AT2G31880|AT1G63750|AT4G17490|AT3G56400|AT3G11820|AT1G25560|AT1G63860|AT5G41740|AT5G47370|AT2G20142|AT3G04210|AT5G01540|AT3G15500|AT1G72940|AT1G72930|AT3G57530|AT1G21250|AT5G25190|AT1G72900|AT1G51270|AT1G02340|AT3G59060|AT1G28370…
GO:0050789	regulation of biological process	134 out of 574 genes, 23.3%	3434 out of 24961 genes, 13.8%	3.06e-08	AT4G19520|AT1G09530|AT5G10570|AT4G17460|AT5G13220|AT1G77640|AT3G50060|AT1G79700|AT2G15080|AT5G22690|AT3G48360|AT1G73830|AT5G47230|AT1G80840|AT2G23290|AT2G31880|AT1G63750|AT4G17490|AT1G63860|AT5G41740|AT1G68840|AT5G49520|AT2G20142|AT3G04210|AT1G25550|AT1G21250|AT3G46600|AT1G68190|AT4G11280|AT4G17500|AT3G59060|AT1G28370|AT4G16780|AT1G66090|AT3G13065|AT4G23515|AT5G45830|AT2G44910|AT5G07100|AT1G44830…
GO:0009751	response to salicylic acid stimulus	20 out of 574 genes, 3.5%	147 out of 24961 genes, 0.6%	4.81e-08	AT1G21910|AT5G13220|AT5G62470|AT1G21250|AT3G52400|AT5G44420|AT1G80840|AT3G50060|AT1G01060|AT2G40000|AT3G56400|AT3G11820|AT1G18570|AT4G23130|AT4G37260|AT4G31800|AT5G08790|AT5G67300|AT1G71030|AT2G46830
GO:0050832	defense response to fungus	19 out of 574 genes, 3.3%	131 out of 24961 genes, 0.5%	4.81e-08	AT2G40140|AT4G12470|AT5G39580|AT1G21250|AT3G52400|AT5G57220|AT1G80840|AT1G15010|AT2G38470|AT3G56400|AT3G11820|AT5G45110|AT5G47910|AT2G15890|AT5G61600|AT2G39660|AT3G15356|AT2G39200|AT4G31800
GO:0009620	response to fungus	21 out of 574 genes, 3.7%	167 out of 24961 genes, 0.7%	6.44e-08	AT2G40140|AT4G12470|AT5G39580|AT1G21250|AT3G52400|AT5G57220|AT1G80840|AT1G15010|AT2G38470|AT3G56400|AT3G11820|AT5G45110|AT5G47910|AT2G15890|AT5G61600|AT2G39660|AT3G15356|AT2G39200|AT3G10985|AT4G31800|AT5G08790
GO:0009628	response to abiotic stimulus	67 out of 574 genes, 11.7%	1360 out of 24961 genes, 5.4%	3.37e-07	AT1G09530|AT4G27410|AT4G12720|AT3G47340|AT5G57560|AT4G32280|AT5G04190|AT4G25470|AT4G37370|AT1G27730|AT4G24110|AT5G20250|AT5G08790|AT5G62470|AT5G47230|AT1G73500|AT2G39980|AT3G19850|AT3G49530|AT1G10570|AT3G57530|AT1G71030|AT1G21910|AT3G60290|AT4G11280|AT3G59060|AT5G45340|AT4G16780|AT1G08930|AT2G40140|AT5G67450|AT5G20230|AT2G44910|AT1G67900|AT5G47910|AT2G41100|AT5G14545|AT3G27690|AT1G55450|AT4G17250…
GO:0009723	response to ethylene stimulus	18 out of 574 genes, 3.1%	134 out of 24961 genes, 0.5%	3.4e-07	AT5G47230|AT5G25190|AT5G44420|AT1G73500|AT3G50060|AT1G01060|AT4G11280|AT2G44840|AT4G17490|AT1G28370|AT1G25560|AT1G18570|AT5G47220|AT1G06160|AT4G37260|AT5G67300|AT1G71030|AT2G46830
GO:0071495	cellular response to endogenous stimulus	24 out of 574 genes, 4.2%	267 out of 24961 genes, 1.1%	1.68e-06	AT1G09530|AT3G52400|AT5G25190|AT2G44080|AT2G44840|AT1G28370|AT3G27920|AT3G45640|AT5G45830|AT4G28720|AT5G47230|AT1G73500|AT3G17860|AT4G17490|AT3G56400|AT3G11820|AT1G25560|AT5G47220|AT5G47370|AT1G06160|AT3G15500|AT5G01540|AT1G19180|AT3G57530
GO:0045449	regulation of transcription	72 out of 574 genes, 12.5%	1621 out of 24961 genes, 6.5%	4.29e-06	AT5G10570|AT4G17460|AT5G51190|AT1G77640|AT3G50060|AT4G25470|AT1G79700|AT2G44840|AT1G14600|AT1G73870|AT2G35640|AT1G46480|AT1G73830|AT5G62470|AT5G47230|AT1G80840|AT1G73500|AT2G23290|AT4G17490|AT1G68840|AT5G49520|AT1G51700|AT1G71030|AT1G21910|AT1G25550|AT3G46600|AT5G25190|AT1G68190|AT4G17500|AT1G28370|AT4G16780|AT5G59450|AT4G01250|AT2G40140|AT3G45260|AT2G44910|AT5G47220|AT4G23810|AT5G07100|AT3G23980…
GO:0010556	regulation of macromolecule biosynthetic process	72 out of 574 genes, 12.5%	1667 out of 24961 genes, 6.7%	1.11e-05	AT5G10570|AT4G17460|AT5G51190|AT1G77640|AT3G50060|AT4G25470|AT1G79700|AT2G44840|AT1G14600|AT1G73870|AT2G35640|AT1G46480|AT1G73830|AT5G62470|AT5G47230|AT1G80840|AT1G73500|AT2G23290|AT4G17490|AT1G68840|AT5G49520|AT1G51700|AT1G71030|AT1G21910|AT1G25550|AT3G46600|AT5G25190|AT1G68190|AT4G17500|AT1G28370|AT4G16780|AT5G59450|AT4G01250|AT2G40140|AT3G45260|AT2G44910|AT5G47220|AT4G23810|AT5G07100|AT3G23980…
GO:2000112	regulation of cellular macromolecule biosynthetic process	72 out of 574 genes, 12.5%	1667 out of 24961 genes, 6.7%	1.11e-05	AT5G10570|AT4G17460|AT5G51190|AT1G77640|AT3G50060|AT4G25470|AT1G79700|AT2G44840|AT1G14600|AT1G73870|AT2G35640|AT1G46480|AT1G73830|AT5G62470|AT5G47230|AT1G80840|AT1G73500|AT2G23290|AT4G17490|AT1G68840|AT5G49520|AT1G51700|AT1G71030|AT1G21910|AT1G25550|AT3G46600|AT5G25190|AT1G68190|AT4G17500|AT1G28370|AT4G16780|AT5G59450|AT4G01250|AT2G40140|AT3G45260|AT2G44910|AT5G47220|AT4G23810|AT5G07100|AT3G23980…
GO:0051171	regulation of nitrogen compound metabolic process	73 out of 574 genes, 12.7%	1717 out of 24961 genes, 6.9%	1.56e-05	AT5G10570|AT4G17460|AT5G51190|AT1G77640|AT3G50060|AT4G25470|AT1G79700|AT2G44840|AT1G14600|AT1G73870|AT2G35640|AT1G46480|AT1G73830|AT5G62470|AT5G47230|AT1G80840|AT1G73500|AT2G23290|AT4G17490|AT1G68840|AT5G49520|AT1G51700|AT1G71030|AT1G21910|AT1G25550|AT3G46600|AT5G25190|AT1G68190|AT4G17500|AT1G28370|AT4G16780|AT5G59450|AT4G01250|AT2G40140|AT3G45260|AT2G44910|AT5G47220|AT4G23810|AT5G07100|AT3G23980…
GO:0051716	cellular response to stimulus	42 out of 574 genes, 7.3%	772 out of 24961 genes, 3.1%	1.62e-05	AT1G09530|AT5G14545|AT4G12720|AT3G47340|AT3G52400|AT5G04190|AT5G21170|AT2G44080|AT2G44840|AT2G26560|AT3G49620|AT1G18570|AT5G27420|AT4G28720|AT5G47230|AT1G73500|AT4G17490|AT3G56400|AT3G11820|AT1G25560|AT5G47370|AT3G49530|AT5G01540|AT3G15500|AT5G48850|AT3G57530|AT1G21910|AT5G25190|AT4G23210|AT1G02340|AT3G59060|AT1G28370|AT4G16780|AT3G27920|AT3G45640|AT5G45830|AT5G57220|AT3G17860|AT2G46970|AT5G47220…
GO:0009733	response to auxin stimulus	23 out of 574 genes, 4%	287 out of 24961 genes, 1.1%	1.66e-05	AT5G13220|AT5G67480|AT5G57560|AT4G32280|AT1G01060|AT4G11280|AT1G04240|AT3G59900|AT4G16780|AT1G18570|AT5G54490|AT3G48360|AT5G18050|AT4G27260|AT3G03820|AT5G67300|AT4G37610|AT5G63160|AT4G34770|AT5G47370|AT5G37770|AT3G23030|AT2G46830
GO:0042742	defense response to bacterium	19 out of 574 genes, 3.3%	201 out of 24961 genes, 0.8%	1.66e-05	AT5G14545|AT4G12720|AT5G57220|AT1G80840|AT4G23210|AT4G23190|AT2G40000|AT4G26070|AT2G38470|AT3G56400|AT5G45110|AT1G18570|AT4G23130|AT5G49520|AT4G23810|AT5G06320|AT1G19180|AT4G31800|AT5G26920
GO:0019219	regulation of nucleobase, nucleoside, nucleotide and nucleic acid metabolic process	72 out of 574 genes, 12.5%	1696 out of 24961 genes, 6.8%	1.76e-05	AT5G10570|AT4G17460|AT5G51190|AT1G77640|AT3G50060|AT4G25470|AT1G79700|AT2G44840|AT1G14600|AT1G73870|AT2G35640|AT1G46480|AT1G73830|AT5G62470|AT5G47230|AT1G80840|AT1G73500|AT2G23290|AT4G17490|AT1G68840|AT5G49520|AT1G51700|AT1G71030|AT1G21910|AT1G25550|AT3G46600|AT5G25190|AT1G68190|AT4G17500|AT1G28370|AT4G16780|AT5G59450|AT4G01250|AT2G40140|AT3G45260|AT2G44910|AT5G47220|AT4G23810|AT5G07100|AT3G23980…
GO:0031326	regulation of cellular biosynthetic process	72 out of 574 genes, 12.5%	1710 out of 24961 genes, 6.9%	2.28e-05	AT5G10570|AT4G17460|AT5G51190|AT1G77640|AT3G50060|AT4G25470|AT1G79700|AT2G44840|AT1G14600|AT1G73870|AT2G35640|AT1G46480|AT1G73830|AT5G62470|AT5G47230|AT1G80840|AT1G73500|AT2G23290|AT4G17490|AT1G68840|AT5G49520|AT1G51700|AT1G71030|AT1G21910|AT1G25550|AT3G46600|AT5G25190|AT1G68190|AT4G17500|AT1G28370|AT4G16780|AT5G59450|AT4G01250|AT2G40140|AT3G45260|AT2G44910|AT5G47220|AT4G23810|AT5G07100|AT3G23980…
GO:0009889	regulation of biosynthetic process	72 out of 574 genes, 12.5%	1715 out of 24961 genes, 6.9%	2.46e-05	AT5G10570|AT4G17460|AT5G51190|AT1G77640|AT3G50060|AT4G25470|AT1G79700|AT2G44840|AT1G14600|AT1G73870|AT2G35640|AT1G46480|AT1G73830|AT5G62470|AT5G47230|AT1G80840|AT1G73500|AT2G23290|AT4G17490|AT1G68840|AT5G49520|AT1G51700|AT1G71030|AT1G21910|AT1G25550|AT3G46600|AT5G25190|AT1G68190|AT4G17500|AT1G28370|AT4G16780|AT5G59450|AT4G01250|AT2G40140|AT3G45260|AT2G44910|AT5G47220|AT4G23810|AT5G07100|AT3G23980…
GO:0008219	cell death	20 out of 574 genes, 3.5%	234 out of 24961 genes, 0.9%	3.04e-05	AT4G19520|AT4G12720|AT1G72900|AT5G04720|AT5G41750|AT4G23210|AT1G63750|AT2G26560|AT1G59620|AT1G66090|AT1G63860|AT5G41740|AT4G23130|AT5G22690|AT3G04210|AT1G72910|AT1G29690|AT1G72940|AT2G39200|AT5G58120
GO:0009617	response to bacterium	21 out of 574 genes, 3.7%	256 out of 24961 genes, 1%	3.04e-05	AT5G14545|AT4G12720|AT2G41430|AT4G23210|AT4G23190|AT2G40000|AT4G26070|AT2G38470|AT5G45110|AT1G18570|AT4G23130|AT3G45640|AT4G31800|AT5G57220|AT1G80840|AT3G56400|AT5G49520|AT4G23810|AT5G06320|AT1G19180|AT5G26920
GO:0016265	death	20 out of 574 genes, 3.5%	234 out of 24961 genes, 0.9%	3.04e-05	AT4G19520|AT4G12720|AT1G72900|AT5G04720|AT5G41750|AT4G23210|AT1G63750|AT2G26560|AT1G59620|AT1G66090|AT1G63860|AT5G41740|AT4G23130|AT5G22690|AT3G04210|AT1G72910|AT1G29690|AT1G72940|AT2G39200|AT5G58120
GO:0012501	programmed cell death	18 out of 574 genes, 3.1%	197 out of 24961 genes, 0.8%	4.11e-05	AT4G19520|AT4G12720|AT1G72900|AT5G04720|AT5G41750|AT4G23210|AT1G63750|AT2G26560|AT1G59620|AT1G66090|AT1G63860|AT5G41740|AT4G23130|AT5G22690|AT3G04210|AT1G72910|AT1G72940|AT5G58120
GO:0031323	regulation of cellular metabolic process	75 out of 574 genes, 13.1%	1859 out of 24961 genes, 7.4%	5.2e-05	AT1G09530|AT5G10570|AT4G17460|AT5G51190|AT1G77640|AT3G50060|AT4G25470|AT1G79700|AT2G44840|AT1G14600|AT1G73870|AT2G35640|AT1G46480|AT1G73830|AT5G62470|AT5G47230|AT1G80840|AT1G73500|AT2G23290|AT4G17490|AT1G68840|AT5G49520|AT1G51700|AT1G71030|AT1G21910|AT1G25550|AT3G46600|AT5G25190|AT1G68190|AT4G17500|AT1G28370|AT4G16780|AT5G59450|AT4G01250|AT2G40140|AT3G45260|AT2G44910|AT5G47220|AT4G23810|AT5G07100…
GO:0071310	cellular response to organic substance	24 out of 574 genes, 4.2%	337 out of 24961 genes, 1.4%	5.22e-05	AT1G09530|AT3G52400|AT5G25190|AT2G44080|AT2G44840|AT1G28370|AT3G27920|AT3G45640|AT5G45830|AT4G28720|AT5G47230|AT1G73500|AT3G17860|AT4G17490|AT3G56400|AT3G11820|AT1G25560|AT5G47220|AT5G47370|AT1G06160|AT3G15500|AT5G01540|AT1G19180|AT3G57530
GO:0080090	regulation of primary metabolic process	73 out of 574 genes, 12.7%	1795 out of 24961 genes, 7.2%	5.22e-05	AT1G09530|AT5G10570|AT4G17460|AT5G51190|AT1G77640|AT3G50060|AT4G25470|AT1G79700|AT2G44840|AT1G14600|AT1G73870|AT2G35640|AT1G46480|AT1G73830|AT5G62470|AT5G47230|AT1G80840|AT1G73500|AT2G23290|AT4G17490|AT1G68840|AT5G49520|AT1G51700|AT1G71030|AT1G21910|AT1G25550|AT3G46600|AT5G25190|AT1G68190|AT4G17500|AT1G28370|AT4G16780|AT5G59450|AT4G01250|AT2G40140|AT3G45260|AT2G44910|AT5G47220|AT4G23810|AT5G07100…
GO:0006355	regulation of transcription, DNA-dependent	44 out of 574 genes, 7.7%	883 out of 24961 genes, 3.5%	5.63e-05	AT4G17460|AT5G51190|AT1G44830|AT1G77640|AT3G50060|AT4G25470|AT1G79700|AT2G44840|AT2G38470|AT1G18570|AT5G67300|AT5G47230|AT1G80840|AT5G49450|AT2G23290|AT4G17490|AT3G56400|AT1G68840|AT5G47370|AT5G49520|AT1G74930|AT4G37260|AT1G71030|AT1G21910|AT5G25470|AT5G25190|AT2G30250|AT4G17500|AT1G28370|AT4G16780|AT1G13260|AT1G67970|AT4G31800|AT4G01250|AT2G23320|AT2G44910|AT1G75490|AT5G47220|AT4G23810|AT5G07100…
GO:0080134	regulation of response to stress	12 out of 574 genes, 2.1%	91 out of 24961 genes, 0.4%	6.53e-05	AT4G12720|AT5G13220|AT5G47220|AT3G52400|AT3G48360|AT1G80840|AT4G23810|AT2G31880|AT3G45640|AT4G31800|AT3G56400|AT3G11820
GO:0051252	regulation of RNA metabolic process	44 out of 574 genes, 7.7%	892 out of 24961 genes, 3.6%	6.9e-05	AT4G17460|AT5G51190|AT1G44830|AT1G77640|AT3G50060|AT4G25470|AT1G79700|AT2G44840|AT2G38470|AT1G18570|AT5G67300|AT5G47230|AT1G80840|AT5G49450|AT2G23290|AT4G17490|AT3G56400|AT1G68840|AT5G47370|AT5G49520|AT1G74930|AT4G37260|AT1G71030|AT1G21910|AT5G25470|AT5G25190|AT2G30250|AT4G17500|AT1G28370|AT4G16780|AT1G13260|AT1G67970|AT4G31800|AT4G01250|AT2G23320|AT2G44910|AT1G75490|AT5G47220|AT4G23810|AT5G07100…
GO:0009873	ethylene mediated signaling pathway	9 out of 574 genes, 1.6%	49 out of 24961 genes, 0.2%	9.53e-05	AT5G47230|AT1G06160|AT5G47220|AT5G25190|AT2G44840|AT4G17490|AT1G28370|AT1G73500|AT1G25560
GO:0010468	regulation of gene expression	72 out of 574 genes, 12.5%	1799 out of 24961 genes, 7.2%	9.53e-05	AT5G10570|AT4G17460|AT5G51190|AT1G77640|AT3G50060|AT4G25470|AT1G79700|AT2G44840|AT1G14600|AT1G73870|AT2G35640|AT1G46480|AT1G73830|AT5G62470|AT5G47230|AT1G80840|AT1G73500|AT2G23290|AT4G17490|AT1G68840|AT5G49520|AT1G51700|AT1G71030|AT1G21910|AT1G25550|AT3G46600|AT5G25190|AT1G68190|AT4G17500|AT1G28370|AT4G16780|AT5G59450|AT4G01250|AT2G40140|AT3G45260|AT2G44910|AT5G47220|AT4G23810|AT5G07100|AT3G23980…
GO:0071369	cellular response to ethylene stimulus	9 out of 574 genes, 1.6%	50 out of 24961 genes, 0.2%	0.000108	AT5G47230|AT1G06160|AT5G47220|AT5G25190|AT2G44840|AT4G17490|AT1G28370|AT1G73500|AT1G25560
GO:0009814	defense response, incompatible interaction	12 out of 574 genes, 2.1%	99 out of 24961 genes, 0.4%	0.000129	AT5G45110|AT4G12470|AT5G44420|AT4G23810|AT3G49530|AT1G06160|AT3G15356|AT4G23190|AT2G39200|AT2G40000|AT4G26070|AT5G26920
GO:0006915	apoptosis	14 out of 574 genes, 2.4%	142 out of 24961 genes, 0.6%	0.000201	AT4G19520|AT1G72900|AT5G04720|AT5G41750|AT1G63750|AT1G59620|AT1G66090|AT1G63860|AT5G41740|AT5G22690|AT3G04210|AT1G72910|AT1G72940|AT5G58120
GO:0060255	regulation of macromolecule metabolic process	72 out of 574 genes, 12.5%	1848 out of 24961 genes, 7.4%	0.00021	AT5G10570|AT4G17460|AT5G51190|AT1G77640|AT3G50060|AT4G25470|AT1G79700|AT2G44840|AT1G14600|AT1G73870|AT2G35640|AT1G46480|AT1G73830|AT5G62470|AT5G47230|AT1G80840|AT1G73500|AT2G23290|AT4G17490|AT1G68840|AT5G49520|AT1G51700|AT1G71030|AT1G21910|AT1G25550|AT3G46600|AT5G25190|AT1G68190|AT4G17500|AT1G28370|AT4G16780|AT5G59450|AT4G01250|AT2G40140|AT3G45260|AT2G44910|AT5G47220|AT4G23810|AT5G07100|AT3G23980…
GO:0070887	cellular response to chemical stimulus	24 out of 574 genes, 4.2%	374 out of 24961 genes, 1.5%	0.000216	AT1G09530|AT3G52400|AT5G25190|AT2G44080|AT2G44840|AT1G28370|AT3G27920|AT3G45640|AT5G45830|AT4G28720|AT5G47230|AT1G73500|AT3G17860|AT4G17490|AT3G56400|AT1G25560|AT3G11820|AT5G47220|AT5G47370|AT1G06160|AT3G15500|AT5G01540|AT1G19180|AT3G57530
GO:0009755	hormone-mediated signaling pathway	18 out of 574 genes, 3.1%	235 out of 24961 genes, 0.9%	0.000293	AT4G28720|AT1G09530|AT5G47230|AT5G25190|AT1G73500|AT2G44080|AT2G44840|AT4G17490|AT1G28370|AT1G25560|AT5G47220|AT5G47370|AT3G27920|AT3G45640|AT5G45830|AT1G06160|AT5G01540|AT3G57530
GO:0009641	shade avoidance	5 out of 574 genes, 0.9%	11 out of 24961 genes, 0%	0.000304	AT5G47370|AT2G46970|AT4G16780|AT2G44910|AT2G42870
GO:0019222	regulation of metabolic process	78 out of 574 genes, 13.6%	2085 out of 24961 genes, 8.4%	0.000326	AT1G09530|AT5G10570|AT4G17460|AT1G77640|AT3G50060|AT1G79700|AT3G48360|AT1G73830|AT5G47230|AT1G80840|AT2G23290|AT4G17490|AT1G68840|AT5G49520|AT1G25550|AT3G46600|AT1G68190|AT4G17500|AT1G28370|AT4G16780|AT2G44910|AT5G07100|AT1G44830|AT1G18570|AT3G15510|AT3G46090|AT5G67300|AT5G47370|AT4G39070|AT5G25470|AT2G30250|AT1G13260|AT2G25900|AT1G67970|AT4G31800|AT3G10040|AT1G75490|AT5G61600|AT1G33760|AT5G51190…
GO:0031347	regulation of defense response	10 out of 574 genes, 1.7%	76 out of 24961 genes, 0.3%	0.000336	AT4G12720|AT5G13220|AT5G47220|AT3G52400|AT1G80840|AT4G23810|AT2G31880|AT4G31800|AT3G56400|AT3G11820
GO:0032870	cellular response to hormone stimulus	18 out of 574 genes, 3.1%	239 out of 24961 genes, 1%	0.000336	AT4G28720|AT1G09530|AT5G47230|AT5G25190|AT1G73500|AT2G44080|AT2G44840|AT4G17490|AT1G28370|AT1G25560|AT5G47220|AT5G47370|AT3G27920|AT3G45640|AT5G45830|AT1G06160|AT5G01540|AT3G57530
GO:0002682	regulation of immune system process	8 out of 574 genes, 1.4%	48 out of 24961 genes, 0.2%	0.000483	AT4G12720|AT5G13220|AT5G47220|AT3G52400|AT1G80840|AT4G31800|AT3G56400|AT3G11820
GO:0000160	two-component signal transduction system (phosphorelay)	9 out of 574 genes, 1.6%	67 out of 24961 genes, 0.3%	0.000716	AT5G47230|AT5G47220|AT5G25190|AT1G73500|AT1G06160|AT2G44840|AT4G17490|AT1G28370|AT1G25560
GO:0009692	ethylene metabolic process	6 out of 574 genes, 1%	26 out of 24961 genes, 0.1%	0.000933	AT4G26200|AT3G59060|AT4G08040|AT1G73500|AT4G11280|AT4G37770
GO:0009693	ethylene biosynthetic process	6 out of 574 genes, 1%	26 out of 24961 genes, 0.1%	0.000933	AT4G26200|AT3G59060|AT4G08040|AT1G73500|AT4G11280|AT4G37770
GO:0043449	cellular alkene metabolic process	6 out of 574 genes, 1%	27 out of 24961 genes, 0.1%	0.00108	AT4G26200|AT3G59060|AT4G08040|AT1G73500|AT4G11280|AT4G37770
GO:0043450	alkene biosynthetic process	6 out of 574 genes, 1%	27 out of 24961 genes, 0.1%	0.00108	AT4G26200|AT3G59060|AT4G08040|AT1G73500|AT4G11280|AT4G37770
GO:0009739	response to gibberellin stimulus	11 out of 574 genes, 1.9%	112 out of 24961 genes, 0.4%	0.00134	AT1G09530|AT5G50915|AT1G18570|AT4G23060|AT5G67480|AT5G37770|AT3G27920|AT1G01060|AT5G67300|AT1G71030|AT2G46830
GO:0009867	jasmonic acid mediated signaling pathway	7 out of 574 genes, 1.2%	42 out of 24961 genes, 0.2%	0.00134	AT3G17860|AT5G47220|AT3G15500|AT3G52400|AT1G19180|AT3G56400|AT3G11820
GO:0071395	cellular response to jasmonic acid stimulus	7 out of 574 genes, 1.2%	42 out of 24961 genes, 0.2%	0.00134	AT3G17860|AT5G47220|AT3G15500|AT3G52400|AT1G19180|AT3G56400|AT3G11820
GO:0009416	response to light stimulus	25 out of 574 genes, 4.4%	477 out of 24961 genes, 1.9%	0.00248	AT1G09530|AT2G42870|AT3G47340|AT2G41430|AT3G27690|AT4G32280|AT5G04190|AT1G01060|AT1G27730|AT1G02340|AT3G59060|AT5G45340|AT4G16780|AT5G08790|AT5G20230|AT3G19850|AT1G25560|AT2G44910|AT1G67900|AT2G46970|AT5G47370|AT5G37770|AT2G41100|AT5G39860|AT2G46830
GO:0009737	response to abscisic acid stimulus	20 out of 574 genes, 3.5%	340 out of 24961 genes, 1.4%	0.00257	AT4G27410|AT3G14050|AT3G22060|AT1G01060|AT1G27730|AT1G18570|AT5G27420|AT1G08930|AT3G45640|AT5G45830|AT5G67300|AT5G62470|AT3G11820|AT5G37770|AT5G01540|AT3G19580|AT4G37260|AT3G57530|AT1G71030|AT2G46830
GO:0080003	thalianol metabolic process	3 out of 574 genes, 0.5%	3 out of 24961 genes, 0%	0.00257	AT5G47990|AT5G48010|AT5G48000
GO:0009314	response to radiation	25 out of 574 genes, 4.4%	493 out of 24961 genes, 2%	0.00381	AT1G09530|AT2G42870|AT3G47340|AT2G41430|AT3G27690|AT4G32280|AT5G04190|AT1G01060|AT1G27730|AT1G02340|AT3G59060|AT5G45340|AT4G16780|AT5G08790|AT5G20230|AT3G19850|AT1G25560|AT2G44910|AT1G67900|AT2G46970|AT5G47370|AT5G37770|AT2G41100|AT5G39860|AT2G46830
GO:0010683	tricyclic triterpenoid metabolic process	3 out of 574 genes, 0.5%	4 out of 24961 genes, 0%	0.0043	AT5G47990|AT5G48010|AT5G48000
GO:0009741	response to brassinosteroid stimulus	7 out of 574 genes, 1.2%	53 out of 24961 genes, 0.2%	0.00442	AT4G28720|AT4G08950|AT2G44080|AT3G61460|AT5G57560|AT5G39860|AT1G13260
GO:0048571	long-day photoperiodism	3 out of 574 genes, 0.5%	5 out of 24961 genes, 0%	0.0065	AT1G01060|AT5G37770|AT2G46830
GO:0048574	long-day photoperiodism, flowering	3 out of 574 genes, 0.5%	5 out of 24961 genes, 0%	0.0065	AT1G01060|AT5G37770|AT2G46830
GO:0009646	response to absence of light	4 out of 574 genes, 0.7%	14 out of 24961 genes, 0.1%	0.00663	AT5G20230|AT5G37770|AT2G41100|AT3G47340
GO:0009816	defense response to bacterium, incompatible interaction	5 out of 574 genes, 0.9%	27 out of 24961 genes, 0.1%	0.00748	AT5G45110|AT2G40000|AT4G23810|AT5G26920|AT4G23190
GO:0009612	response to mechanical stimulus	4 out of 574 genes, 0.7%	15 out of 24961 genes, 0.1%	0.00805	AT5G37770|AT2G41100|AT5G57560|AT4G11280
GO:0010411	xyloglucan metabolic process	3 out of 574 genes, 0.5%	6 out of 24961 genes, 0%	0.0091	AT4G30280|AT1G65310|AT4G30290
GO:0010941	regulation of cell death	6 out of 574 genes, 1%	45 out of 24961 genes, 0.2%	0.00981	AT2G31880|AT3G52400|AT4G11280|AT5G10380|AT5G47910|AT3G11820
GO:0045088	regulation of innate immune response	6 out of 574 genes, 1%	45 out of 24961 genes, 0.2%	0.00981	AT4G12720|AT5G13220|AT5G47220|AT3G52400|AT3G56400|AT3G11820
GO:0050776	regulation of immune response	6 out of 574 genes, 1%	45 out of 24961 genes, 0.2%	0.00981	AT4G12720|AT5G13220|AT5G47220|AT3G52400|AT3G56400|AT3G11820
GO:0009639	response to red or far red light	11 out of 574 genes, 1.9%	151 out of 24961 genes, 0.6%	0.01	AT1G09530|AT2G42870|AT3G27690|AT4G32280|AT5G04190|AT5G45340|AT4G16780|AT2G44910|AT2G46970|AT5G47370|AT5G39860
GO:0007568	aging	8 out of 574 genes, 1.4%	85 out of 24961 genes, 0.3%	0.01	AT1G69490|AT2G17850|AT4G23810|AT4G35770|AT2G39200|AT2G23810|AT3G10985|AT3G49620
GO:0032501	multicellular organismal process	23 out of 574 genes, 4%	483 out of 24961 genes, 1.9%	0.01	AT4G27410|AT5G04190|AT1G27730|AT3G54810|AT1G71890|AT1G72520|AT3G15510|AT3G48360|AT2G17040|AT5G45830|AT5G08790|AT1G70940|AT5G49450|AT5G63160|AT5G24590|AT5G05850|AT1G69490|AT3G49530|AT5G01540|AT3G15500|AT2G41100|AT1G19180|AT3G23980
GO:0006970	response to osmotic stress	21 out of 574 genes, 3.7%	425 out of 24961 genes, 1.7%	0.01	AT5G14545|AT4G12720|AT2G30250|AT1G55450|AT1G01060|AT1G27730|AT2G38470|AT1G18570|AT1G08930|AT3G45640|AT5G67300|AT5G62470|AT5G67450|AT1G73500|AT2G41010|AT5G02020|AT1G10570|AT3G19580|AT3G57530|AT1G71030|AT2G46830
GO:0009651	response to salt stress	20 out of 574 genes, 3.5%	397 out of 24961 genes, 1.6%	0.01	AT5G14545|AT4G12720|AT2G30250|AT1G55450|AT1G01060|AT1G27730|AT2G38470|AT1G18570|AT1G08930|AT5G67300|AT5G62470|AT5G67450|AT1G73500|AT2G41010|AT5G02020|AT1G10570|AT3G19580|AT3G57530|AT1G71030|AT2G46830
GO:0002252	immune effector process	5 out of 574 genes, 0.9%	32 out of 24961 genes, 0.1%	0.01	AT5G47220|AT5G24590|AT2G26560|AT5G06320|AT3G56400
GO:0048583	regulation of response to stimulus	12 out of 574 genes, 2.1%	182 out of 24961 genes, 0.7%	0.01	AT4G12720|AT5G13220|AT3G52400|AT1G80840|AT2G31880|AT3G56400|AT3G11820|AT5G47220|AT3G48360|AT4G23810|AT3G45640|AT4G31800
GO:0010120	camalexin biosynthetic process	3 out of 574 genes, 0.5%	8 out of 24961 genes, 0%	0.02	AT2G38470|AT1G73500|AT3G45640
GO:0052317	camalexin metabolic process	3 out of 574 genes, 0.5%	8 out of 24961 genes, 0%	0.02	AT2G38470|AT1G73500|AT3G45640
GO:0009061	anaerobic respiration	3 out of 574 genes, 0.5%	9 out of 24961 genes, 0%	0.02	AT1G05575|AT1G33055|AT3G10020
GO:0009409	response to cold	15 out of 574 genes, 2.6%	269 out of 24961 genes, 1.1%	0.02	AT1G21910|AT2G30250|AT5G57560|AT4G25470|AT1G27730|AT2G18260|AT2G38470|AT3G45640|AT5G20250|AT2G40140|AT5G47230|AT5G67450|AT4G34150|AT5G37770|AT3G49530
GO:0009700	indole phytoalexin biosynthetic process	3 out of 574 genes, 0.5%	9 out of 24961 genes, 0%	0.02	AT2G38470|AT1G73500|AT3G45640
GO:0046217	indole phytoalexin metabolic process	3 out of 574 genes, 0.5%	9 out of 24961 genes, 0%	0.02	AT2G38470|AT1G73500|AT3G45640
GO:0052314	phytoalexin metabolic process	3 out of 574 genes, 0.5%	9 out of 24961 genes, 0%	0.02	AT2G38470|AT1G73500|AT3G45640
GO:0052315	phytoalexin biosynthetic process	3 out of 574 genes, 0.5%	9 out of 24961 genes, 0%	0.02	AT2G38470|AT1G73500|AT3G45640
GO:0009605	response to external stimulus	14 out of 574 genes, 2.4%	245 out of 24961 genes, 1%	0.02	AT5G14545|AT1G70940|AT3G47340|AT5G57560|AT5G04190|AT5G21170|AT1G02340|AT4G11280|AT3G59060|AT3G49620|AT5G27420|AT5G37770|AT2G41100|AT5G48850
GO:0042435	indole-containing compound biosynthetic process	5 out of 574 genes, 0.9%	37 out of 24961 genes, 0.1%	0.02	AT1G18570|AT3G45640|AT5G57220|AT2G38470|AT1G73500
GO:0071478	cellular response to radiation	5 out of 574 genes, 0.9%	37 out of 24961 genes, 0.1%	0.02	AT5G04190|AT1G09530|AT2G46970|AT1G02340|AT4G16780
GO:0071482	cellular response to light stimulus	5 out of 574 genes, 0.9%	37 out of 24961 genes, 0.1%	0.02	AT5G04190|AT1G09530|AT2G46970|AT1G02340|AT4G16780
GO:0006869	lipid transport	10 out of 574 genes, 1.7%	146 out of 24961 genes, 0.6%	0.02	AT4G12510|AT4G12470|AT4G24230|AT5G46900|AT5G46890|AT1G73550|AT5G48490|AT3G22142|AT1G62510|AT4G22470
GO:0050691	regulation of defense response to virus by host	2 out of 574 genes, 0.3%	2 out of 24961 genes, 0%	0.02	AT4G31800|AT1G80840
GO:0051245	negative regulation of cellular defense response	2 out of 574 genes, 0.3%	2 out of 24961 genes, 0%	0.02	AT3G52400|AT3G11820
GO:0009642	response to light intensity	7 out of 574 genes, 1.2%	78 out of 24961 genes, 0.3%	0.02	AT3G47340|AT2G41430|AT5G37770|AT5G20230|AT1G27730|AT2G41100|AT1G02340
GO:0043067	regulation of programmed cell death	5 out of 574 genes, 0.9%	40 out of 24961 genes, 0.2%	0.03	AT3G52400|AT4G11280|AT5G10380|AT5G47910|AT3G11820
GO:0009414	response to water deprivation	12 out of 574 genes, 2.1%	202 out of 24961 genes, 0.8%	0.03	AT4G27410|AT5G62470|AT2G41430|AT1G27730|AT5G45340|AT4G26070|AT2G38470|AT2G41010|AT1G08930|AT3G15500|AT3G19580|AT5G67300
GO:0080167	response to karrikin	9 out of 574 genes, 1.6%	127 out of 24961 genes, 0.5%	0.03	AT4G39070|AT3G60290|AT2G39980|AT4G37370|AT4G27280|AT4G24110|AT5G20250|AT5G59340|AT1G61890
GO:0042430	indole-containing compound metabolic process	5 out of 574 genes, 0.9%	42 out of 24961 genes, 0.2%	0.03	AT1G18570|AT3G45640|AT5G57220|AT2G38470|AT1G73500
GO:0002237	response to molecule of bacterial origin	3 out of 574 genes, 0.5%	12 out of 24961 genes, 0%	0.03	AT5G26920|AT4G23210|AT4G26070
GO:0002697	regulation of immune effector process	2 out of 574 genes, 0.3%	3 out of 24961 genes, 0%	0.04	AT4G31800|AT1G80840
GO:0009415	response to water	12 out of 574 genes, 2.1%	211 out of 24961 genes, 0.8%	0.04	AT4G27410|AT5G62470|AT2G41430|AT1G27730|AT5G45340|AT4G26070|AT2G38470|AT2G41010|AT1G08930|AT3G15500|AT3G19580|AT5G67300
GO:0050688	regulation of defense response to virus	2 out of 574 genes, 0.3%	3 out of 24961 genes, 0%	0.04	AT4G31800|AT1G80840
GO:0002831	regulation of response to biotic stimulus	3 out of 574 genes, 0.5%	13 out of 24961 genes, 0.1%	0.04	AT5G13220|AT1G80840|AT4G31800
GO:0010942	positive regulation of cell death	3 out of 574 genes, 0.5%	13 out of 24961 genes, 0.1%	0.04	AT2G31880|AT4G11280|AT5G10380
GO:0006722	triterpenoid metabolic process	3 out of 574 genes, 0.5%	14 out of 24961 genes, 0.1%	0.04	AT5G47990|AT5G48010|AT5G48000
GO:0016310	phosphorylation	34 out of 574 genes, 5.9%	923 out of 24961 genes, 3.7%	0.04	AT5G47070|AT2G47060|AT5G61560|AT1G11050|AT1G51820|AT2G39660|AT4G23220|AT1G67470|AT1G73500|AT5G66790|AT2G31880|AT5G39030|AT1G14370|AT4G23180|AT1G16110|AT5G14470|AT1G74330|AT3G57760|AT3G57530|AT1G51620|AT1G03920|AT1G16130|AT2G33580|AT1G76360|AT4G01330|AT3G13065|AT3G45640|AT5G39020|AT5G66210|AT5G25440|AT4G23140|AT5G57630|AT4G08850|AT4G11890
GO:0048518	positive regulation of biological process	13 out of 574 genes, 2.3%	248 out of 24961 genes, 1%	0.05	AT1G09530|AT4G12720|AT1G73500|AT2G31880|AT2G33810|AT4G11280|AT4G34530|AT3G59900|AT3G56400|AT5G47220|AT4G23810|AT5G10380|AT5G59340
GO:0006979	response to oxidative stress	14 out of 574 genes, 2.4%	278 out of 24961 genes, 1.1%	0.05	AT4G12720|AT5G59080|AT1G72060|AT1G19020|AT1G27730|AT4G23190|AT2G40000|AT4G26070|AT4G20830|AT3G10020|AT3G45640|AT5G20230|AT4G35770|AT5G37770
GO:0009266	response to temperature stimulus	18 out of 574 genes, 3.1%	399 out of 24961 genes, 1.6%	0.05	AT1G21910|AT2G30250|AT5G57560|AT4G17250|AT4G25470|AT1G27730|AT2G18260|AT2G38470|AT3G45640|AT5G20250|AT2G40140|AT5G47230|AT5G67450|AT4G34150|AT5G37770|AT5G47910|AT3G49530|AT2G41100
GO:0044036	cell wall macromolecule metabolic process	5 out of 574 genes, 0.9%	48 out of 24961 genes, 0.2%	0.05	AT4G30290|AT1G65310|AT2G33580|AT5G23130|AT4G30280
GO:0010017	red or far-red light signaling pathway	4 out of 574 genes, 0.7%	30 out of 24961 genes, 0.1%	0.05	AT5G04190|AT1G09530|AT2G46970|AT4G16780
GO:0071489	cellular response to red or far red light	4 out of 574 genes, 0.7%	30 out of 24961 genes, 0.1%	0.05	AT5G04190|AT1G09530|AT2G46970|AT4G16780
GO:0006796	phosphate metabolic process	36 out of 574 genes, 6.3%	1001 out of 24961 genes, 4%	0.05	AT5G47070|AT2G47060|AT5G61560|AT1G11050|AT1G51820|AT2G39660|AT4G23220|AT1G67470|AT1G73500|AT5G66790|AT2G31880|AT5G39030|AT1G14370|AT4G23180|AT1G16110|AT5G14470|AT1G74330|AT5G02760|AT3G57760|AT3G57530|AT1G51620|AT1G03920|AT1G16130|AT2G33580|AT1G76360|AT4G01330|AT3G13065|AT3G45640|AT5G39020|AT5G66210|AT5G25440|AT4G33920|AT4G23140|AT5G57630|AT4G08850|AT4G11890
GO:0006793	phosphorus metabolic process	36 out of 574 genes, 6.3%	1002 out of 24961 genes, 4%	0.05	AT5G47070|AT2G47060|AT5G61560|AT1G11050|AT1G51820|AT2G39660|AT4G23220|AT1G67470|AT1G73500|AT5G66790|AT2G31880|AT5G39030|AT1G14370|AT4G23180|AT1G16110|AT5G14470|AT1G74330|AT5G02760|AT3G57760|AT3G57530|AT1G51620|AT1G03920|AT1G16130|AT2G33580|AT1G76360|AT4G01330|AT3G13065|AT3G45640|AT5G39020|AT5G66210|AT5G25440|AT4G33920|AT4G23140|AT5G57630|AT4G08850|AT4G11890
GO:0009759	indole glucosinolate biosynthetic process	2 out of 574 genes, 0.3%	4 out of 24961 genes, 0%	0.05	AT1G18570|AT5G57220
GO:0010185	regulation of cellular defense response	2 out of 574 genes, 0.3%	4 out of 24961 genes, 0%	0.05	AT3G52400|AT3G11820
GO:0006468	protein phosphorylation	33 out of 574 genes, 5.7%	907 out of 24961 genes, 3.6%	0.05	AT5G47070|AT2G47060|AT5G61560|AT1G11050|AT1G51820|AT2G39660|AT4G23220|AT1G67470|AT1G73500|AT5G66790|AT2G31880|AT5G39030|AT1G14370|AT4G23180|AT1G16110|AT1G74330|AT3G57760|AT3G57530|AT1G51620|AT1G03920|AT1G16130|AT2G33580|AT1G76360|AT4G01330|AT3G13065|AT3G45640|AT5G39020|AT5G66210|AT5G25440|AT4G23140|AT5G57630|AT4G08850|AT4G11890

## Sheet: Sheet 4
GO ID	Term	Observed Frequency	Expected Frequency	p-value	Genes
GO:0043043	peptide biosynthetic process	5 out of 205 genes, 2.4%	14 out of 24961 genes, 0.1%	0.000186	ATCG00960|ATCG01210|ATMG01390|ATCG01170|ATCG00920
GO:0006518	peptide metabolic process	5 out of 205 genes, 2.4%	33 out of 24961 genes, 0.1%	0.00354	ATCG00960|ATCG01210|ATCG01170|ATMG01390|ATCG00920
GO:0080167	response to karrikin	7 out of 205 genes, 3.4%	127 out of 24961 genes, 0.5%	0.02	AT3G22840|AT3G44450|AT2G44460|AT3G52740|AT3G09440|AT3G11600|AT1G05680

## Sheet: Sheet 5
GO ID	Term	Observed Frequency	Expected Frequency	p-value	Genes
GO:0009987	cellular process	233 out of 510 genes, 45.7%	8478 out of 24961 genes, 34%	4.78e-05	AT5G15170|AT4G27800|AT4G32830|AT3G14290|AT1G01510|AT1G03090|AT2G31800|AT4G25100|AT2G42750|AT3G13065|AT4G30280|AT1G04730|AT2G34770|AT1G48050|AT4G16890|AT4G00180|AT1G67530|AT5G49900|AT3G51860|AT5G20730|AT1G11260|AT4G30210|AT5G66210|AT2G31810|AT5G65940|AT4G02120|AT4G17300|AT4G31780|AT5G04290|AT5G50950|AT4G31210|AT5G65460|AT3G04870|AT2G13440|AT2G33150|AT5G50375|AT3G05330|AT1G04440|AT3G06930|AT3G49680…
GO:0006996	organelle organization	31 out of 510 genes, 6.1%	540 out of 24961 genes, 2.2%	0.00035	AT5G35200|AT1G48050|AT3G61070|AT5G42400|AT2G47980|AT3G05520|AT5G44650|AT3G48190|AT5G58140|AT2G40550|AT4G32830|AT1G66840|AT5G61980|AT5G65460|AT1G11870|AT1G01510|AT5G15920|AT3G18520|AT2G29890|AT1G65260|AT2G28290|AT5G06310|AT2G33150|AT2G31970|AT4G26110|AT3G47450|AT2G41740|AT2G39900|AT3G05330|AT3G06930|AT1G04730
GO:0044238	primary metabolic process	159 out of 510 genes, 31.2%	5456 out of 24961 genes, 21.9%	0.00035	AT1G50430|AT4G27830|AT5G15170|AT3G10450|AT4G23570|AT4G32830|AT4G25630|AT5G49160|AT3G09830|AT1G06670|AT3G14290|AT5G20660|AT3G10820|AT2G42450|AT1G80190|AT1G03090|AT2G31800|AT1G28660|AT2G42750|AT4G30580|AT3G13065|AT4G30280|AT2G34770|AT1G48050|AT3G19840|AT1G67530|AT5G49900|AT3G50050|AT1G11870|AT3G54320|AT5G66210|AT2G31810|AT5G65940|AT5G04430|AT4G02120|AT4G17300|AT3G13750|AT4G31780|AT5G04290|AT1G59870…
GO:0071842	cellular component organization at cellular level	32 out of 510 genes, 6.3%	691 out of 24961 genes, 2.8%	0.00847	AT5G35200|AT1G48050|AT3G61070|AT5G42400|AT3G17340|AT2G47980|AT3G05520|AT5G44650|AT3G48190|AT5G58140|AT2G40550|AT4G32830|AT1G66840|AT5G61980|AT5G65460|AT1G11870|AT1G01510|AT5G15920|AT3G18520|AT2G29890|AT1G65260|AT2G28290|AT5G06310|AT2G33150|AT2G31970|AT4G26110|AT3G47450|AT2G41740|AT2G39900|AT3G05330|AT3G06930|AT1G04730
GO:0006950	response to stress	70 out of 510 genes, 13.7%	2104 out of 24961 genes, 8.4%	0.01	AT4G27410|AT1G15690|AT1G09000|AT5G15170|AT5G44070|AT1G08720|AT4G23570|AT2G45660|AT4G16920|AT2G31865|AT2G28900|AT4G25100|AT1G28380|AT1G08930|AT1G02930|AT2G28290|AT1G45249|AT3G16350|AT5G15310|AT1G21760|AT1G66280|AT2G44490|AT1G48050|AT3G49620|AT4G16890|AT3G48190|AT5G39580|AT4G34150|AT1G76690|AT3G56090|AT1G72060|AT3G09250|AT1G44170|AT5G65940|AT2G20360|AT4G12720|AT4G16990|AT4G17615|AT1G59870|AT3G44630…
GO:0016043	cellular component organization	41 out of 510 genes, 8%	1018 out of 24961 genes, 4.1%	0.01	AT5G35200|AT1G48050|AT3G61070|AT5G42400|AT3G17340|AT2G47980|AT5G55480|AT3G05520|AT5G44650|AT3G48190|AT5G58140|AT5G63800|AT2G40550|AT4G32830|AT1G66840|AT5G61980|AT5G65460|AT1G11870|AT1G01510|AT1G21170|AT5G15920|AT3G60260|AT3G18520|AT2G29890|AT2G06850|AT1G65260|AT2G28290|AT5G06310|AT2G33150|AT2G31970|AT4G26110|AT3G47450|AT2G41740|AT5G15310|AT5G50375|AT2G39900|AT3G05330|AT3G12280|AT4G31780|AT3G06930…
GO:0007568	aging	9 out of 510 genes, 1.8%	85 out of 24961 genes, 0.3%	0.02	AT5G14930|AT2G19450|AT4G23810|AT5G66170|AT3G56860|AT1G59750|AT1G63260|AT2G39780|AT3G49620
GO:0034641	cellular nitrogen compound metabolic process	58 out of 510 genes, 11.4%	1701 out of 24961 genes, 6.8%	0.02	AT1G27770|AT5G23300|AT1G59870|AT5G59290|AT3G52210|AT5G15170|AT5G44070|AT2G25850|AT4G25630|AT5G49160|AT2G13540|AT4G31210|AT1G06670|AT1G27880|AT1G67320|AT3G10820|AT1G11790|AT1G80190|AT1G03090|AT1G10060|AT2G13440|AT2G31970|AT1G30680|AT1G08980|AT2G44490|AT3G49680|AT1G48050|AT3G19840|AT5G42540|AT2G25840|AT3G51450|AT2G21330|AT3G48190|AT4G38970|AT4G27490|AT2G40550|AT3G50630|AT2G21410|AT1G11870|AT5G26667…
GO:0071840	cellular component organization or biogenesis	47 out of 510 genes, 9.2%	1281 out of 24961 genes, 5.1%	0.02	AT5G35200|AT2G47980|AT1G59870|AT3G05520|AT5G44650|AT5G58140|AT5G44070|AT5G15630|AT4G32830|AT5G61980|AT5G65460|AT1G01510|AT1G21170|AT3G60260|AT3G18520|AT2G29890|AT2G28290|AT3G10720|AT2G33150|AT2G31970|AT2G41740|AT5G15310|AT5G50375|AT2G39900|AT3G05330|AT4G30280|AT3G06930|AT1G04730|AT2G44490|AT1G48050|AT3G61070|AT3G17340|AT5G42400|AT5G55480|AT3G48190|AT5G63800|AT2G40550|AT1G66840|AT1G11870|AT5G15920…
GO:0006807	nitrogen compound metabolic process	59 out of 510 genes, 11.6%	1765 out of 24961 genes, 7.1%	0.02	AT1G27770|AT5G23300|AT1G59870|AT5G59290|AT3G52210|AT5G15170|AT5G50950|AT5G44070|AT2G25850|AT4G25630|AT5G49160|AT2G13540|AT4G31210|AT1G06670|AT1G27880|AT1G67320|AT3G10820|AT1G11790|AT1G80190|AT1G03090|AT1G10060|AT2G13440|AT2G31970|AT1G30680|AT1G08980|AT2G44490|AT3G49680|AT1G48050|AT3G19840|AT5G42540|AT2G25840|AT3G51450|AT2G21330|AT3G48190|AT4G38970|AT4G27490|AT2G40550|AT3G50630|AT2G21410|AT1G11870…
GO:0022402	cell cycle process	10 out of 510 genes, 2%	111 out of 24961 genes, 0.4%	0.02	AT2G40550|AT5G15920|AT3G12280|AT1G50240|AT5G49160|AT3G50630|AT3G48190|AT1G04730|AT1G49040|AT2G47980
GO:0032502	developmental process	60 out of 510 genes, 11.8%	1803 out of 24961 genes, 7.2%	0.02	AT4G27410|AT1G50030|AT1G15690|AT5G48000|AT2G22840|AT1G09000|AT1G08260|AT5G01040|AT1G10130|AT1G32240|AT5G14930|AT4G37750|AT2G13540|AT5G23630|AT2G45660|AT1G01510|AT1G21170|AT4G30580|AT2G28290|AT5G66170|AT4G01550|AT1G50240|AT5G15310|AT2G39780|AT4G23810|AT3G06930|AT3G23980|AT5G53550|AT2G15790|AT1G55350|AT5G42400|AT1G78770|AT3G49620|AT5G55480|AT4G14720|AT2G31530|AT2G25840|AT4G00180|AT1G63260|AT4G29900…
GO:0042344	indole glucosinolate catabolic process	3 out of 510 genes, 0.6%	3 out of 24961 genes, 0%	0.02	AT2G44490|AT5G44070|AT1G59870
GO:0006259	DNA metabolic process	18 out of 510 genes, 3.5%	329 out of 24961 genes, 1.3%	0.02	AT1G48050|AT3G09250|AT1G80190|AT5G15170|AT3G48190|AT5G06310|AT2G31970|AT4G26110|AT2G40550|AT5G49160|AT3G50630|AT4G31210|AT1G06670|AT1G27880|AT1G30680|AT5G44635|AT1G67320|AT5G04290
GO:0000723	telomere maintenance	4 out of 510 genes, 0.8%	14 out of 24961 genes, 0.1%	0.02	AT5G06310|AT3G48190|AT2G31970|AT1G48050
GO:0006468	protein phosphorylation	35 out of 510 genes, 6.9%	907 out of 24961 genes, 3.6%	0.02	AT4G29380|AT4G03390|AT3G51850|AT1G70250|AT1G53440|AT5G53450|AT4G33080|AT4G05200|AT5G58140|AT1G08720|AT2G30740|AT4G32830|AT3G09830|AT3G53930|AT5G56890|AT2G17220|AT4G10730|AT2G31800|AT4G11900|AT5G44290|AT3G25560|AT2G17700|AT5G09890|AT1G61490|AT4G19110|AT3G13065|AT1G51800|AT5G66210|AT2G11520|AT1G09970|AT1G69220|AT1G53430|AT1G04440|AT3G17850|AT1G79640
GO:0008152	metabolic process	200 out of 510 genes, 39.2%	8009 out of 24961 genes, 32.1%	0.02	AT1G50430|AT4G27830|AT5G15170|AT3G10450|AT4G23570|AT4G27800|AT4G32830|AT4G25630|AT5G49160|AT3G09830|AT1G06670|AT3G14290|AT5G20660|AT3G10820|AT2G42450|AT1G80190|AT1G03090|AT2G31800|AT1G28660|AT5G11330|AT4G25100|AT2G42750|AT4G30580|AT3G13065|AT1G02930|AT4G34540|AT4G30280|AT2G34770|AT1G48050|AT4G11960|AT3G19840|AT3G51450|AT1G67530|AT5G49900|AT3G51860|AT3G50050|AT5G04740|AT1G11870|AT3G54320|AT4G30210…
GO:0009081	branched chain family amino acid metabolic process	5 out of 510 genes, 1%	28 out of 24961 genes, 0.1%	0.02	AT5G65940|AT1G03090|AT3G49680|AT1G10060|AT2G31810
GO:0009628	response to abiotic stimulus	47 out of 510 genes, 9.2%	1360 out of 24961 genes, 5.4%	0.02	AT4G27410|AT4G12720|AT1G15690|AT4G17615|AT5G44650|AT5G58140|AT5G50950|AT1G08720|AT2G13540|AT2G45660|AT5G49730|AT2G28900|AT3G59060|AT5G62500|AT1G28380|AT1G08930|AT1G02930|AT1G45249|AT3G16350|AT5G15310|AT1G25540|AT5G50375|AT1G21760|AT1G66280|AT1G77080|AT1G16880|AT1G48050|AT3G60750|AT3G48190|AT4G34150|AT1G66840|AT2G21410|AT3G15850|AT3G05890|AT5G20730|AT2G19450|AT3G09600|AT2G06850|AT1G25275|AT1G44170…
GO:0016310	phosphorylation	35 out of 510 genes, 6.9%	923 out of 24961 genes, 3.7%	0.02	AT4G29380|AT4G03390|AT3G51850|AT1G70250|AT1G53440|AT5G53450|AT4G33080|AT4G05200|AT5G58140|AT1G08720|AT2G30740|AT4G32830|AT3G09830|AT3G53930|AT5G56890|AT2G17220|AT4G10730|AT2G31800|AT4G11900|AT5G44290|AT3G25560|AT2G17700|AT5G09890|AT1G61490|AT4G19110|AT3G13065|AT1G51800|AT5G66210|AT2G11520|AT1G09970|AT1G69220|AT1G53430|AT1G04440|AT3G17850|AT1G79640
GO:0022414	reproductive process	35 out of 510 genes, 6.9%	902 out of 24961 genes, 3.6%	0.02	AT1G50030|AT5G53550|AT2G15790|AT1G55350|AT1G09000|AT1G08260|AT5G01040|AT5G42400|AT2G31530|AT2G25840|AT4G00180|AT1G32240|AT4G29900|AT5G63800|AT4G37750|AT3G56090|AT5G49160|AT4G36630|AT2G45660|AT1G11870|AT3G12080|AT3G12980|AT1G21170|AT2G19450|AT3G51840|AT4G11900|AT4G30580|AT1G61490|AT2G28290|AT5G67110|AT4G17300|AT3G12280|AT3G06930|AT1G19270|AT3G23980
GO:0030001	metal ion transport	13 out of 510 genes, 2.5%	202 out of 24961 genes, 0.8%	0.02	AT5G14880|AT1G27770|AT3G56090|AT4G17615|AT5G21930|AT1G10130|AT1G59870|AT4G00630|AT1G15960|AT1G04690|AT3G51860|AT2G24610|AT5G22830
GO:0032200	telomere organization	4 out of 510 genes, 0.8%	14 out of 24961 genes, 0.1%	0.02	AT5G06310|AT3G48190|AT2G31970|AT1G48050
GO:0042436	indole-containing compound catabolic process	3 out of 510 genes, 0.6%	5 out of 24961 genes, 0%	0.02	AT2G44490|AT5G44070|AT1G59870
GO:0044237	cellular metabolic process	156 out of 510 genes, 30.6%	5998 out of 24961 genes, 24%	0.02	AT5G15170|AT4G23570|AT4G27800|AT4G32830|AT4G25630|AT5G49160|AT3G09830|AT1G06670|AT3G14290|AT3G10820|AT1G80190|AT1G03090|AT2G31800|AT4G25100|AT2G42750|AT4G30580|AT3G13065|AT1G02930|AT4G30280|AT2G34770|AT1G48050|AT4G11960|AT3G19840|AT3G51450|AT1G67530|AT5G49900|AT3G51860|AT1G11870|AT3G54320|AT4G30210|AT5G66210|AT2G31810|AT5G65940|AT5G04430|AT4G02120|AT4G17300|AT4G31780|AT5G04290|AT1G59870|AT4G33080…
GO:0050896	response to stimulus	104 out of 510 genes, 20.4%	3689 out of 24961 genes, 14.8%	0.02	AT4G27410|AT5G52450|AT1G15690|AT1G09000|AT5G01040|AT5G15170|AT5G58140|AT5G44070|AT1G08720|AT4G23570|AT2G45660|AT4G16920|AT5G49730|AT2G31865|AT2G28900|AT4G25100|AT3G59060|AT1G28380|AT1G08930|AT1G02930|AT2G28290|AT1G18420|AT1G45249|AT3G16350|AT5G15310|AT1G21760|AT1G66280|AT1G33410|AT2G44490|AT5G53550|AT1G48050|AT3G49620|AT4G16890|AT3G48190|AT3G51860|AT4G38970|AT5G39580|AT4G34150|AT1G76690|AT3G56090…
GO:0060249	anatomical structure homeostasis	4 out of 510 genes, 0.8%	14 out of 24961 genes, 0.1%	0.02	AT5G06310|AT3G48190|AT2G31970|AT1G48050
GO:0006793	phosphorus metabolic process	37 out of 510 genes, 7.3%	1002 out of 24961 genes, 4%	0.02	AT4G29380|AT4G03390|AT3G51850|AT1G70250|AT1G53440|AT5G53450|AT4G33080|AT4G05200|AT5G58140|AT3G51860|AT1G08720|AT2G30740|AT4G27800|AT4G32830|AT3G09830|AT3G53930|AT5G56890|AT2G17220|AT4G10730|AT2G31800|AT4G11900|AT5G44290|AT3G25560|AT2G17700|AT5G09890|AT1G61490|AT4G19110|AT3G13065|AT1G51800|AT5G66210|AT2G11520|AT1G09970|AT1G69220|AT1G53430|AT1G04440|AT3G17850|AT1G79640
GO:0051276	chromosome organization	13 out of 510 genes, 2.5%	211 out of 24961 genes, 0.8%	0.03	AT2G31970|AT4G26110|AT2G40550|AT5G15920|AT4G32830|AT1G48050|AT3G18520|AT5G42400|AT3G48190|AT3G06930|AT2G28290|AT1G04730|AT5G06310
GO:0006629	lipid metabolic process	29 out of 510 genes, 5.7%	725 out of 24961 genes, 2.9%	0.03	AT1G50430|AT2G34770|AT5G48000|AT5G49900|AT4G23850|AT5G14930|AT5G57240|AT1G76690|AT4G10060|AT1G05160|AT3G23480|AT3G15850|AT2G42450|AT3G54320|AT3G04870|AT2G19450|AT3G51840|AT1G28660|AT4G30580|AT1G31800|AT3G53130|AT5G62790|AT2G33150|AT5G65940|AT1G28570|AT5G50375|AT4G31780|AT2G26260|AT1G63110
GO:0008610	lipid biosynthetic process	18 out of 510 genes, 3.5%	360 out of 24961 genes, 1.4%	0.03	AT3G04870|AT1G50430|AT2G19450|AT4G30580|AT1G31800|AT3G53130|AT4G23850|AT5G62790|AT2G33150|AT1G76690|AT1G05160|AT3G23480|AT5G50375|AT3G15850|AT4G31780|AT2G26260|AT1G63110|AT3G54320
GO:0071841	cellular component organization or biogenesis at cellular level	35 out of 510 genes, 6.9%	945 out of 24961 genes, 3.8%	0.03	AT5G35200|AT1G48050|AT3G61070|AT5G42400|AT3G17340|AT2G47980|AT3G05520|AT5G44650|AT3G48190|AT5G58140|AT5G63800|AT2G40550|AT5G15630|AT4G32830|AT1G66840|AT5G61980|AT5G65460|AT1G11870|AT1G01510|AT5G15920|AT3G18520|AT2G29890|AT1G65260|AT2G28290|AT5G06310|AT2G33150|AT2G31970|AT4G26110|AT3G47450|AT2G41740|AT2G39900|AT3G05330|AT4G30280|AT3G06930|AT1G04730
GO:0006464	protein modification process	45 out of 510 genes, 8.8%	1322 out of 24961 genes, 5.3%	0.03	AT4G12720|AT1G02145|AT1G70250|AT4G33080|AT5G58140|AT1G08720|AT2G30740|AT4G32830|AT3G09830|AT2G17220|AT2G31800|AT3G18520|AT3G25560|AT4G19110|AT3G13065|AT1G51800|AT2G11520|AT1G53430|AT1G04440|AT3G17205|AT3G17850|AT1G79640|AT3G06930|AT4G29380|AT4G03390|AT3G51850|AT5G42400|AT1G53440|AT1G67530|AT5G53450|AT4G05200|AT3G53930|AT5G56890|AT3G12980|AT4G10730|AT4G11900|AT5G44290|AT2G17700|AT5G09890|AT1G61490…
GO:0033036	macromolecule localization	6 out of 510 genes, 1.2%	50 out of 24961 genes, 0.2%	0.03	AT1G28380|AT5G44070|AT5G24740|AT2G44490|AT1G59870|AT3G44370
GO:0042343	indole glucosinolate metabolic process	3 out of 510 genes, 0.6%	7 out of 24961 genes, 0%	0.03	AT2G44490|AT5G44070|AT1G59870
GO:0043412	macromolecule modification	49 out of 510 genes, 9.6%	1486 out of 24961 genes, 6%	0.03	AT4G12720|AT1G02145|AT1G70250|AT4G33080|AT5G58140|AT1G08720|AT2G30740|AT4G32830|AT4G25630|AT5G49160|AT3G09830|AT2G17220|AT2G31800|AT3G18520|AT3G25560|AT4G19110|AT3G13065|AT1G51800|AT2G11520|AT2G13440|AT1G53430|AT1G04440|AT3G17205|AT3G17850|AT1G79640|AT3G06930|AT4G29380|AT4G03390|AT3G51850|AT5G42400|AT1G53440|AT1G67530|AT5G53450|AT4G05200|AT3G53930|AT5G56890|AT3G12980|AT4G10730|AT4G11900|AT5G44290…
GO:0052542	defense response by callose deposition	4 out of 510 genes, 0.8%	18 out of 24961 genes, 0.1%	0.03	AT1G28380|AT5G44070|AT2G44490|AT1G59870
GO:0006796	phosphate metabolic process	36 out of 510 genes, 7.1%	1001 out of 24961 genes, 4%	0.03	AT4G29380|AT4G03390|AT3G51850|AT1G70250|AT1G53440|AT5G53450|AT4G33080|AT4G05200|AT5G58140|AT1G08720|AT2G30740|AT4G27800|AT4G32830|AT3G09830|AT3G53930|AT5G56890|AT2G17220|AT4G10730|AT2G31800|AT4G11900|AT5G44290|AT3G25560|AT2G17700|AT5G09890|AT1G61490|AT4G19110|AT3G13065|AT1G51800|AT5G66210|AT2G11520|AT1G09970|AT1G69220|AT1G53430|AT1G04440|AT3G17850|AT1G79640
GO:0042592	homeostatic process	14 out of 510 genes, 2.7%	253 out of 24961 genes, 1%	0.03	AT1G05200|AT1G45249|AT2G31970|AT3G56090|AT1G48050|AT5G23630|AT1G10130|AT5G03880|AT1G15960|AT1G12520|AT3G48190|AT3G51860|AT5G06310|AT2G01270
GO:0048856	anatomical structure development	24 out of 510 genes, 4.7%	576 out of 24961 genes, 2.3%	0.03	AT5G53550|AT1G15690|AT5G48000|AT2G22840|AT1G55350|AT1G09000|AT1G78770|AT1G10130|AT4G14720|AT2G25840|AT4G00180|AT1G32240|AT4G29900|AT3G56090|AT2G45660|AT1G11870|AT5G20730|AT3G12980|AT2G28290|AT3G47450|AT4G14713|AT4G17300|AT3G12280|AT3G23980
GO:0048366	leaf development	8 out of 510 genes, 1.6%	97 out of 24961 genes, 0.4%	0.04	AT4G14720|AT3G47450|AT3G56090|AT4G14713|AT3G12280|AT1G15690|AT2G22840|AT5G20730
GO:0044255	cellular lipid metabolic process	20 out of 510 genes, 3.9%	452 out of 24961 genes, 1.8%	0.04	AT3G04870|AT2G34770|AT2G19450|AT3G51840|AT5G48000|AT4G30580|AT1G31800|AT3G53130|AT5G49900|AT4G23850|AT5G62790|AT2G33150|AT1G76690|AT5G65940|AT4G10060|AT1G05160|AT3G15850|AT4G31780|AT1G63110|AT3G54320
GO:0051704	multi-organism process	24 out of 510 genes, 4.7%	589 out of 24961 genes, 2.4%	0.04	AT5G52450|AT4G12720|AT5G53550|AT4G16990|AT1G59870|AT4G16890|AT3G51860|AT5G44070|AT1G08720|AT5G39580|AT5G49160|AT2G31865|AT5G46470|AT3G18520|AT5G64120|AT1G02930|AT3G03090|AT5G64250|AT4G14400|AT4G16860|AT1G25540|AT4G23810|AT1G02120|AT2G44490
GO:0006139	nucleobase, nucleoside, nucleotide and nucleic acid metabolic process	42 out of 510 genes, 8.2%	1256 out of 24961 genes, 5%	0.04	AT1G27770|AT5G23300|AT5G59290|AT3G52210|AT5G15170|AT2G25850|AT4G25630|AT5G49160|AT2G13540|AT4G31210|AT1G06670|AT1G27880|AT1G67320|AT3G10820|AT1G80190|AT2G13440|AT2G31970|AT1G30680|AT1G48050|AT3G19840|AT5G42540|AT2G25840|AT2G21330|AT3G48190|AT4G38970|AT4G27490|AT2G40550|AT3G50630|AT2G21410|AT1G11870|AT5G26667|AT3G09250|AT3G56860|AT5G09380|AT5G06310|AT4G26110|AT5G04430|AT4G02120|AT4G17300|AT5G44635…
GO:0044281	small molecule metabolic process	41 out of 510 genes, 8%	1219 out of 24961 genes, 4.9%	0.04	AT1G50430|AT1G27770|AT5G23300|AT5G59290|AT1G07110|AT5G50950|AT4G25630|AT5G49160|AT1G11790|AT1G03090|AT1G10060|AT2G33150|AT5G50375|AT1G08980|AT3G06930|AT2G34770|AT3G49680|AT5G42400|AT5G55480|AT2G25840|AT2G21330|AT4G38970|AT4G23850|AT1G76690|AT1G05160|AT2G21410|AT1G11870|AT3G15850|AT5G26667|AT4G14710|AT3G54320|AT2G19450|AT3G51840|AT1G58080|AT2G31810|AT5G62790|AT5G65940|AT4G02120|AT4G17300|AT5G66060…
GO:0009651	response to salt stress	18 out of 510 genes, 3.5%	397 out of 24961 genes, 1.6%	0.05	AT4G12720|AT2G19450|AT1G15690|AT3G09600|AT4G17615|AT1G28380|AT5G44650|AT1G08930|AT1G02930|AT3G60750|AT5G50950|AT1G44170|AT1G45249|AT3G16350|AT5G15310|AT2G21410|AT1G66280|AT2G20360
GO:0009902	chloroplast relocation	3 out of 510 genes, 0.6%	10 out of 24961 genes, 0%	0.05	AT1G66840|AT5G58140|AT5G65460
GO:0033205	cell cycle cytokinesis	3 out of 510 genes, 0.6%	10 out of 24961 genes, 0%	0.05	AT1G50240|AT5G49160|AT1G49040
GO:0051179	localization	6 out of 510 genes, 1.2%	59 out of 24961 genes, 0.2%	0.05	AT1G28380|AT5G44070|AT5G24740|AT2G44490|AT1G59870|AT3G44370
GO:0051667	establishment of plastid localization	3 out of 510 genes, 0.6%	10 out of 24961 genes, 0%	0.05	AT1G66840|AT5G58140|AT5G65460
GO:0055080	cation homeostasis	7 out of 510 genes, 1.4%	81 out of 24961 genes, 0.3%	0.05	AT1G05200|AT1G15960|AT3G56090|AT1G12520|AT3G51860|AT5G23630|AT1G10130
GO:0065008	regulation of biological quality	19 out of 510 genes, 3.7%	426 out of 24961 genes, 1.7%	0.05	AT1G50430|AT1G48050|AT1G15690|AT2G29890|AT1G10130|AT2G47980|AT5G03880|AT3G48190|AT3G51860|AT5G06310|AT1G45249|AT1G05200|AT2G31970|AT3G56090|AT5G23630|AT1G08980|AT1G15960|AT1G12520|AT2G01270
GO:0009605	response to external stimulus	13 out of 510 genes, 2.5%	245 out of 24961 genes, 1%	0.05	AT5G51820|AT3G59060|AT5G62500|AT1G25540|AT5G23630|AT3G49620|AT2G06850|AT3G08860|AT5G50375|AT5G54730|AT2G21410|AT5G20730|AT5G58140
GO:0033037	polysaccharide localization	4 out of 510 genes, 0.8%	24 out of 24961 genes, 0.1%	0.05	AT1G28380|AT5G44070|AT2G44490|AT1G59870
GO:0052545	callose localization	4 out of 510 genes, 0.8%	24 out of 24961 genes, 0.1%	0.05	AT1G28380|AT5G44070|AT2G44490|AT1G59870
GO:0055082	cellular chemical homeostasis	7 out of 510 genes, 1.4%	83 out of 24961 genes, 0.3%	0.05	AT1G05200|AT1G15960|AT1G45249|AT3G56090|AT1G12520|AT3G51860|AT5G23630

## Sheet: Sheet 6
GO ID	Term	Observed Frequency	Expected Frequency	p-value	Genes
GO:0001071	nucleic acid binding transcription factor activity	99 out of 587 genes, 16.9%	1678 out of 25291 genes, 6.6%	1.13e-14	AT1G09530|AT4G27410|AT5G10570|AT4G17460|AT5G51190|AT1G77640|AT4G32280|AT3G50060|AT4G25470|AT1G27730|AT1G79700|AT2G44840|AT1G14600|AT2G17040|AT1G73870|AT2G35640|AT1G46480|AT1G73830|AT5G62470|AT5G47230|AT1G80840|AT2G23290|AT2G33810|AT4G17490|AT1G69490|AT1G68840|AT5G49520|AT3G49530|AT1G51700|AT1G71030|AT1G21910|AT1G25550|AT3G46600|AT5G25190|AT1G68190|AT4G17500|AT3G59060|AT1G28370|AT3G54810|AT4G16780…
GO:0003700	sequence-specific DNA binding transcription factor activity	99 out of 587 genes, 16.9%	1678 out of 25291 genes, 6.6%	1.13e-14	AT1G09530|AT4G27410|AT5G10570|AT4G17460|AT5G51190|AT1G77640|AT4G32280|AT3G50060|AT4G25470|AT1G27730|AT1G79700|AT2G44840|AT1G14600|AT2G17040|AT1G73870|AT2G35640|AT1G46480|AT1G73830|AT5G62470|AT5G47230|AT1G80840|AT2G23290|AT2G33810|AT4G17490|AT1G69490|AT1G68840|AT5G49520|AT3G49530|AT1G51700|AT1G71030|AT1G21910|AT1G25550|AT3G46600|AT5G25190|AT1G68190|AT4G17500|AT3G59060|AT1G28370|AT3G54810|AT4G16780…
GO:0030528	transcription regulator activity	27 out of 587 genes, 4.6%	355 out of 25291 genes, 1.4%	2.69e-05	AT4G27410|AT1G09530|AT1G21910|AT5G67480|AT4G25470|AT1G27730|AT4G17500|AT1G28370|AT1G13260|AT3G48360|AT3G27920|AT5G08790|AT5G47230|AT5G67450|AT4G37610|AT5G63160|AT3G56400|AT5G47220|AT1G68840|AT5G47370|AT5G49520|AT4G23810|AT5G61600|AT1G06160|AT3G19580|AT3G23980|AT2G46830
GO:0004888	transmembrane receptor activity	17 out of 587 genes, 2.9%	159 out of 25291 genes, 0.6%	5.26e-05	AT4G19520|AT1G72920|AT1G72900|AT5G41750|AT1G51270|AT1G63750|AT1G66090|AT1G63860|AT5G41740|AT5G22690|AT2G20142|AT3G04210|AT4G23515|AT1G72910|AT1G72940|AT1G72930|AT5G58120
GO:0004872	receptor activity	17 out of 587 genes, 2.9%	194 out of 25291 genes, 0.8%	0.000423	AT4G19520|AT1G72920|AT1G72900|AT5G41750|AT1G51270|AT1G63750|AT1G66090|AT1G63860|AT5G41740|AT5G22690|AT2G20142|AT3G04210|AT4G23515|AT1G72910|AT1G72940|AT1G72930|AT5G58120
GO:0016564	transcription repressor activity	9 out of 587 genes, 1.5%	50 out of 25291 genes, 0.2%	0.000423	AT1G27730|AT3G19580|AT1G68840|AT5G47370|AT5G67450|AT1G28370|AT3G56400|AT1G13260|AT2G46830
GO:0016563	transcription activator activity	13 out of 587 genes, 2.2%	125 out of 25291 genes, 0.5%	0.000825	AT4G27410|AT1G21910|AT5G47230|AT5G47220|AT5G49520|AT4G23810|AT5G61600|AT3G27920|AT4G25470|AT1G06160|AT4G17500|AT5G08790|AT2G46830
GO:0003677	DNA binding	62 out of 587 genes, 10.6%	1526 out of 25291 genes, 6%	0.000987	AT1G09530|AT5G10570|AT4G17460|AT5G51190|AT1G77640|AT3G50060|AT3G52800|AT4G25470|AT1G79700|AT2G44840|AT1G14600|AT1G73830|AT5G62470|AT5G47230|AT2G23290|AT2G33810|AT4G17490|AT1G68840|AT5G49520|AT1G51700|AT1G71030|AT1G21910|AT1G25550|AT5G25190|AT4G17500|AT3G59060|AT1G28370|AT4G16780|AT5G50915|AT5G67450|AT2G44910|AT5G47220|AT4G23810|AT3G59080|AT1G44830|AT1G01060|AT1G18570|AT1G68670|AT5G67300|AT5G49450…
GO:0004871	signal transducer activity	21 out of 587 genes, 3.6%	375 out of 25291 genes, 1.5%	0.01	AT4G19520|AT1G72920|AT1G72900|AT1G51270|AT1G66090|AT5G22690|AT4G23515|AT1G72910|AT3G45640|AT2G02710|AT5G58120|AT5G41750|AT1G63750|AT3G19850|AT1G63860|AT5G41740|AT1G67900|AT2G20142|AT3G04210|AT1G72940|AT1G72930
GO:0060089	molecular transducer activity	21 out of 587 genes, 3.6%	375 out of 25291 genes, 1.5%	0.01	AT4G19520|AT1G72920|AT1G72900|AT1G51270|AT1G66090|AT5G22690|AT4G23515|AT1G72910|AT3G45640|AT2G02710|AT5G58120|AT5G41750|AT1G63750|AT3G19850|AT1G63860|AT5G41740|AT1G67900|AT2G20142|AT3G04210|AT1G72940|AT1G72930
GO:0033946	xyloglucan-specific endo-beta-1,4-glucanase activity	3 out of 587 genes, 0.5%	5 out of 25291 genes, 0%	0.02	AT4G30280|AT1G65310|AT4G30290
GO:0016847	1-aminocyclopropane-1-carboxylate synthase activity	4 out of 587 genes, 0.7%	16 out of 25291 genes, 0.1%	0.03	AT4G26200|AT4G08040|AT4G11280|AT4G37770
GO:0080039	xyloglucan endotransglucosylase activity	3 out of 587 genes, 0.5%	6 out of 25291 genes, 0%	0.03	AT4G30280|AT1G65310|AT4G30290

## Sheet: Sheet 7
GO ID	Term	Observed Frequency	Expected Frequency	p-value	Genes
GO:0016168	chlorophyll binding	4 out of 198 genes, 2%	32 out of 25291 genes, 0.1%	0.04	ATCG00340|ATCG00020|AT3G22840|ATCG00350

## Sheet: Sheet 8
GO ID	Term	Observed Frequency	Expected Frequency	p-value	Genes
GO:0003824	catalytic activity	236 out of 504 genes, 46.8%	8221 out of 25291 genes, 32.5%	1.54e-08	AT4G27830|AT5G15170|AT3G10450|AT4G27800|AT4G32830|AT5G21930|AT3G14290|AT2G31865|AT5G20660|AT1G03090|AT2G31800|AT1G28660|AT4G25100|AT3G13065|AT4G30280|AT5G59480|AT1G04730|AT2G34770|AT1G67530|AT5G49900|AT3G50050|AT1G75210|AT1G57600|AT1G21650|AT4G30210|AT5G66210|AT2G31810|AT5G65940|AT4G02120|AT4G17300|AT2G29050|AT4G31780|AT3G44630|AT5G50950|AT3G02070|AT4G31210|AT5G65460|AT3G04870|AT3G58580|AT3G10720…
GO:0016817	hydrolase activity, acting on acid anhydrides	37 out of 504 genes, 7.3%	766 out of 25291 genes, 3%	0.000285	AT4G12720|AT1G27770|AT1G15690|AT4G30490|AT2G18330|AT1G63640|AT1G10130|AT1G59870|AT3G44630|AT4G29900|AT5G44070|AT3G12020|AT1G06670|AT5G23630|AT5G21930|AT1G27880|AT5G65460|AT5G54280|AT4G16920|AT1G48360|AT2G21410|AT5G46470|AT4G15230|AT1G50360|AT1G21650|AT2G01130|AT3G55320|AT3G20150|AT1G27900|AT1G58060|AT2G28290|AT3G47450|AT4G02480|AT5G54670|AT1G30680|AT5G44635|AT1G04730
GO:0016818	hydrolase activity, acting on acid anhydrides, in phosphorus-containing anhydrides	37 out of 504 genes, 7.3%	760 out of 25291 genes, 3%	0.000285	AT4G12720|AT1G27770|AT1G15690|AT4G30490|AT2G18330|AT1G63640|AT1G10130|AT1G59870|AT3G44630|AT4G29900|AT5G44070|AT3G12020|AT1G06670|AT5G23630|AT5G21930|AT1G27880|AT5G65460|AT5G54280|AT4G16920|AT1G48360|AT2G21410|AT5G46470|AT4G15230|AT1G50360|AT1G21650|AT2G01130|AT3G55320|AT3G20150|AT1G27900|AT1G58060|AT2G28290|AT3G47450|AT4G02480|AT5G54670|AT1G30680|AT5G44635|AT1G04730
GO:0016462	pyrophosphatase activity	36 out of 504 genes, 7.1%	757 out of 25291 genes, 3%	0.00041	AT4G12720|AT1G27770|AT1G15690|AT4G30490|AT2G18330|AT1G63640|AT1G10130|AT1G59870|AT3G44630|AT4G29900|AT5G44070|AT3G12020|AT1G06670|AT5G23630|AT5G21930|AT1G27880|AT5G65460|AT5G54280|AT4G16920|AT2G21410|AT5G46470|AT4G15230|AT1G50360|AT1G21650|AT2G01130|AT3G55320|AT3G20150|AT1G27900|AT1G58060|AT2G28290|AT3G47450|AT4G02480|AT5G54670|AT1G30680|AT5G44635|AT1G04730
GO:0016787	hydrolase activity	94 out of 504 genes, 18.7%	2938 out of 25291 genes, 11.6%	0.00041	AT1G15690|AT4G27830|AT1G63640|AT1G10130|AT3G15720|AT1G07110|AT4G19420|AT5G15170|AT3G10450|AT5G44070|AT3G51830|AT4G27800|AT1G06670|AT5G21930|AT1G27880|AT4G16920|AT3G14290|AT2G31865|AT5G20660|AT2G42450|AT1G28660|AT2G22980|AT1G58060|AT2G28290|AT1G77480|AT4G02480|AT5G54670|AT4G14930|AT4G30280|AT5G59480|AT1G57590|AT1G66280|AT1G04730|AT2G44490|AT4G30490|AT1G55350|AT1G06410|AT5G49900|AT4G29900|AT3G50050…
GO:0005515	protein binding	57 out of 504 genes, 11.3%	1542 out of 25291 genes, 6.1%	0.000704	AT1G50030|AT4G12720|AT5G35200|AT1G27770|AT1G10130|AT3G05520|AT5G50950|AT4G23570|AT3G54170|AT2G25850|AT1G26660|AT5G65460|AT1G01510|AT1G55750|AT5G62500|AT2G29890|AT1G10060|AT2G42750|AT5G35670|AT5G64400|AT1G16240|AT1G45249|AT5G54670|AT2G41740|AT2G39900|AT4G23810|AT3G06930|AT1G48050|AT4G30490|AT4G16890|AT4G14720|AT3G19840|AT4G00180|AT1G72070|AT5G53450|AT5G60870|AT3G60750|AT4G29900|AT1G76700|AT5G62570…
GO:0017111	nucleoside-triphosphatase activity	34 out of 504 genes, 6.7%	727 out of 25291 genes, 2.9%	0.000704	AT1G27770|AT4G30490|AT2G18330|AT1G63640|AT1G10130|AT1G59870|AT3G44630|AT4G29900|AT5G44070|AT3G12020|AT1G06670|AT5G23630|AT5G21930|AT1G27880|AT5G65460|AT5G54280|AT4G16920|AT2G21410|AT5G46470|AT4G15230|AT1G50360|AT1G21650|AT2G01130|AT3G55320|AT3G20150|AT1G27900|AT1G58060|AT2G28290|AT3G47450|AT4G02480|AT5G54670|AT1G30680|AT5G44635|AT1G04730
GO:0022804	active transmembrane transporter activity	27 out of 504 genes, 5.4%	564 out of 25291 genes, 2.2%	0.00289	AT5G52450|AT1G27770|AT1G15690|AT1G10130|AT1G59870|AT2G43240|AT2G31530|AT5G20380|AT3G51860|AT4G29900|AT2G03530|AT5G44070|AT5G23630|AT5G21930|AT2G21410|AT4G15230|AT1G21650|AT2G28900|AT1G11260|AT2G47160|AT3G55320|AT1G08930|AT1G15180|AT3G03090|AT1G54730|AT4G00630|AT1G51340
GO:0022857	transmembrane transporter activity	39 out of 504 genes, 7.7%	970 out of 25291 genes, 3.8%	0.00289	AT5G52450|AT5G53550|AT1G27770|AT2G26510|AT1G15690|AT1G10130|AT1G59870|AT2G43240|AT2G31530|AT5G20380|AT3G51860|AT4G29900|AT2G03530|AT5G22830|AT5G44070|AT5G23630|AT5G21930|AT2G21410|AT4G15230|AT4G21105|AT2G20840|AT5G14880|AT1G21650|AT2G28900|AT1G11260|AT2G47160|AT3G55320|AT1G08930|AT1G15180|AT3G03090|AT2G24610|AT1G54730|AT1G05200|AT5G13550|AT4G00630|AT1G15960|AT2G27810|AT1G04690|AT1G51340
GO:0015075	ion transmembrane transporter activity	26 out of 504 genes, 5.2%	551 out of 25291 genes, 2.2%	0.00449	AT5G53550|AT1G27770|AT1G10130|AT1G59870|AT2G43240|AT5G20380|AT3G51860|AT4G29900|AT2G03530|AT5G22830|AT5G44070|AT5G23630|AT5G21930|AT4G21105|AT5G14880|AT1G11260|AT2G47160|AT1G08930|AT3G03090|AT2G24610|AT1G54730|AT1G05200|AT5G13550|AT4G00630|AT1G15960|AT1G04690
GO:0016887	ATPase activity	22 out of 504 genes, 4.4%	429 out of 25291 genes, 1.7%	0.00465	AT1G21650|AT1G27770|AT4G30490|AT2G01130|AT2G18330|AT1G10130|AT1G59870|AT3G55320|AT1G27900|AT1G58060|AT2G28290|AT4G29900|AT5G44070|AT4G02480|AT5G54670|AT5G23630|AT5G21930|AT1G27880|AT5G44635|AT2G21410|AT4G15230|AT1G04730
GO:0005215	transporter activity	45 out of 504 genes, 8.9%	1258 out of 25291 genes, 5%	0.00706	AT5G52450|AT1G27770|AT1G15690|AT1G10130|AT1G59870|AT5G20380|AT2G03530|AT5G22830|AT5G44070|AT5G23630|AT5G21930|AT4G15230|AT5G14880|AT2G28900|AT2G47160|AT3G55320|AT1G08930|AT3G03090|AT1G54730|AT5G13550|AT1G15960|AT5G10820|AT5G53550|AT2G26510|AT3G17340|AT2G43240|AT2G31530|AT3G51860|AT4G29900|AT2G39190|AT2G21410|AT4G21105|AT2G20840|AT1G21650|AT1G11260|AT1G10390|AT1G15180|AT2G24610|AT5G04920|AT1G05200…
GO:0008324	cation transmembrane transporter activity	21 out of 504 genes, 4.2%	418 out of 25291 genes, 1.7%	0.00706	AT5G14880|AT5G53550|AT1G27770|AT1G11260|AT1G10130|AT1G59870|AT2G43240|AT1G08930|AT3G03090|AT3G51860|AT4G29900|AT2G03530|AT5G22830|AT5G44070|AT1G54730|AT5G23630|AT5G21930|AT4G00630|AT1G15960|AT1G04690|AT4G21105
GO:0015399	primary active transmembrane transporter activity	14 out of 504 genes, 2.8%	216 out of 25291 genes, 0.9%	0.00706	AT5G44070|AT1G21650|AT2G28900|AT1G27770|AT1G15690|AT5G23630|AT5G21930|AT1G10130|AT1G59870|AT2G31530|AT2G21410|AT3G55320|AT4G15230|AT4G29900
GO:0015405	P-P-bond-hydrolysis-driven transmembrane transporter activity	14 out of 504 genes, 2.8%	215 out of 25291 genes, 0.9%	0.00706	AT5G44070|AT1G21650|AT2G28900|AT1G27770|AT1G15690|AT5G23630|AT5G21930|AT1G10130|AT1G59870|AT2G31530|AT2G21410|AT3G55320|AT4G15230|AT4G29900
GO:0046873	metal ion transmembrane transporter activity	11 out of 504 genes, 2.2%	155 out of 25291 genes, 0.6%	0.02	AT5G14880|AT5G53550|AT1G27770|AT5G21930|AT1G10130|AT1G59870|AT4G00630|AT1G15960|AT3G51860|AT4G29900|AT5G22830
GO:0004674	protein serine/threonine kinase activity	27 out of 504 genes, 5.4%	670 out of 25291 genes, 2.6%	0.02	AT4G29380|AT4G03390|AT3G51850|AT1G09000|AT1G70250|AT5G48630|AT5G58140|AT1G08720|AT4G32830|AT3G53930|AT5G56890|AT2G17220|AT4G10730|AT4G11900|AT5G44290|AT3G25560|AT1G61490|AT4G19110|AT3G13065|AT5G66210|AT2G11520|AT1G09970|AT1G69220|AT1G50240|AT2G01450|AT1G04440|AT1G79640
GO:0005096	GTPase activator activity	6 out of 504 genes, 1.2%	51 out of 25291 genes, 0.2%	0.02	AT5G54780|AT3G07940|AT2G30710|AT1G10870|AT5G61530|AT5G61980
GO:0005524	ATP binding	47 out of 504 genes, 9.3%	1431 out of 25291 genes, 5.7%	0.02	AT4G16990|AT4G36270|AT1G63640|AT1G70250|AT3G44630|AT2G30740|AT3G09830|AT1G27880|AT4G16920|AT2G17220|AT3G25560|AT4G19110|AT3G13065|AT1G58060|AT2G11520|AT2G31970|AT4G02480|AT1G30680|AT1G04440|AT1G79640|AT1G04730|AT4G29380|AT4G03390|AT3G51850|AT4G30490|AT2G18330|AT2G25840|AT5G53450|AT3G12020|AT3G53930|AT5G56890|AT5G46470|AT1G21650|AT4G33300|AT5G15920|AT4G10730|AT4G11900|AT2G01130|AT5G44290|AT1G61490…
GO:0016740	transferase activity	79 out of 504 genes, 15.7%	2768 out of 25291 genes, 10.9%	0.02	AT1G09000|AT1G02145|AT1G70250|AT5G58140|AT5G44070|AT1G08720|AT2G30740|AT4G32830|AT5G49160|AT3G09830|AT1G67320|AT2G17220|AT2G31800|AT4G30580|AT4G19110|AT3G13065|AT1G02930|AT5G66170|AT1G50240|AT1G53430|AT4G30280|AT2G01450|AT4G29380|AT4G03390|AT5G19220|AT1G53440|AT1G06410|AT3G48190|AT5G26667|AT1G57600|AT3G12980|AT4G11900|AT2G06850|AT1G61490|AT5G66210|AT2G31810|AT2G41640|AT4G31780|AT2G06025|AT1G50030…
GO:0017040	ceramidase activity	3 out of 504 genes, 0.6%	7 out of 25291 genes, 0%	0.02	AT5G49900|AT4G10060|AT1G07380
GO:0032559	adenyl ribonucleotide binding	47 out of 504 genes, 9.3%	1437 out of 25291 genes, 5.7%	0.02	AT4G16990|AT4G36270|AT1G63640|AT1G70250|AT3G44630|AT2G30740|AT3G09830|AT1G27880|AT4G16920|AT2G17220|AT3G25560|AT4G19110|AT3G13065|AT1G58060|AT2G11520|AT2G31970|AT4G02480|AT1G30680|AT1G04440|AT1G79640|AT1G04730|AT4G29380|AT4G03390|AT3G51850|AT4G30490|AT2G18330|AT2G25840|AT5G53450|AT3G12020|AT3G53930|AT5G56890|AT5G46470|AT1G21650|AT4G33300|AT5G15920|AT4G10730|AT4G11900|AT2G01130|AT5G44290|AT1G61490…
GO:0072509	divalent inorganic cation transmembrane transporter activity	6 out of 504 genes, 1.2%	51 out of 25291 genes, 0.2%	0.02	AT3G51860|AT4G29900|AT1G27770|AT1G10130|AT1G59870|AT5G22830
GO:0001883	purine nucleoside binding	49 out of 504 genes, 9.7%	1535 out of 25291 genes, 6.1%	0.02	AT4G16990|AT4G36270|AT1G63640|AT1G70250|AT3G44630|AT2G30740|AT3G09830|AT1G27880|AT4G16920|AT2G17220|AT3G25560|AT4G19110|AT3G13065|AT1G58060|AT2G11520|AT2G13440|AT2G31970|AT4G02480|AT5G13700|AT1G30680|AT1G04440|AT1G79640|AT1G04730|AT4G29380|AT4G03390|AT3G51850|AT4G30490|AT2G18330|AT2G25840|AT5G53450|AT3G12020|AT3G53930|AT5G56890|AT5G46470|AT1G21650|AT4G33300|AT5G15920|AT4G10730|AT4G11900|AT2G01130…
GO:0030554	adenyl nucleotide binding	49 out of 504 genes, 9.7%	1533 out of 25291 genes, 6.1%	0.02	AT4G16990|AT4G36270|AT1G63640|AT1G70250|AT3G44630|AT2G30740|AT3G09830|AT1G27880|AT4G16920|AT2G17220|AT3G25560|AT4G19110|AT3G13065|AT1G58060|AT2G11520|AT2G13440|AT2G31970|AT4G02480|AT5G13700|AT1G30680|AT1G04440|AT1G79640|AT1G04730|AT4G29380|AT4G03390|AT3G51850|AT4G30490|AT2G18330|AT2G25840|AT5G53450|AT3G12020|AT3G53930|AT5G56890|AT5G46470|AT1G21650|AT4G33300|AT5G15920|AT4G10730|AT4G11900|AT2G01130…
GO:0001882	nucleoside binding	49 out of 504 genes, 9.7%	1539 out of 25291 genes, 6.1%	0.02	AT4G16990|AT4G36270|AT1G63640|AT1G70250|AT3G44630|AT2G30740|AT3G09830|AT1G27880|AT4G16920|AT2G17220|AT3G25560|AT4G19110|AT3G13065|AT1G58060|AT2G11520|AT2G13440|AT2G31970|AT4G02480|AT5G13700|AT1G30680|AT1G04440|AT1G79640|AT1G04730|AT4G29380|AT4G03390|AT3G51850|AT4G30490|AT2G18330|AT2G25840|AT5G53450|AT3G12020|AT3G53930|AT5G56890|AT5G46470|AT1G21650|AT4G33300|AT5G15920|AT4G10730|AT4G11900|AT2G01130…
GO:0004672	protein kinase activity	32 out of 504 genes, 6.3%	884 out of 25291 genes, 3.5%	0.02	AT4G29380|AT4G03390|AT3G51850|AT1G09000|AT1G70250|AT5G53450|AT5G48630|AT5G58140|AT1G08720|AT2G30740|AT4G32830|AT3G09830|AT3G53930|AT5G56890|AT2G17220|AT4G10730|AT2G31800|AT4G11900|AT5G44290|AT3G25560|AT2G17700|AT1G61490|AT4G19110|AT3G13065|AT5G66210|AT2G11520|AT1G09970|AT1G69220|AT1G50240|AT2G01450|AT1G04440|AT1G79640
GO:0019829	cation-transporting ATPase activity	5 out of 504 genes, 1%	36 out of 25291 genes, 0.1%	0.02	AT5G44070|AT4G29900|AT1G27770|AT5G23630|AT1G10130
GO:0022891	substrate-specific transmembrane transporter activity	29 out of 504 genes, 5.8%	772 out of 25291 genes, 3.1%	0.02	AT5G53550|AT1G27770|AT1G10130|AT1G59870|AT2G43240|AT2G31530|AT5G20380|AT3G51860|AT4G29900|AT2G03530|AT5G22830|AT5G44070|AT5G23630|AT5G21930|AT4G21105|AT5G14880|AT1G21650|AT2G28900|AT1G11260|AT2G47160|AT1G08930|AT3G03090|AT2G24610|AT1G54730|AT1G05200|AT5G13550|AT4G00630|AT1G15960|AT1G04690
GO:0008047	enzyme activator activity	7 out of 504 genes, 1.4%	77 out of 25291 genes, 0.3%	0.02	AT3G07940|AT3G02730|AT5G54780|AT2G30710|AT1G10870|AT5G61530|AT5G61980
GO:0000166	nucleotide binding	65 out of 504 genes, 12.9%	2236 out of 25291 genes, 8.8%	0.03	AT4G36270|AT1G63640|AT1G70250|AT5G58140|AT2G30740|AT3G09830|AT1G27880|AT4G16920|AT2G17220|AT4G19110|AT3G13065|AT1G58060|AT4G07410|AT4G02480|AT1G04730|AT4G29380|AT4G03390|AT4G30490|AT4G16890|AT2G25840|AT2G03640|AT3G12080|AT1G21650|AT5G53180|AT4G11900|AT2G01130|AT3G18860|AT5G52210|AT1G61490|AT5G66210|AT2G24610|AT5G04290|AT4G12720|AT4G16990|AT1G08260|AT3G44630|AT4G18905|AT2G45540|AT3G25560|AT2G11520…
GO:0005083	small GTPase regulator activity	7 out of 504 genes, 1.4%	81 out of 25291 genes, 0.3%	0.03	AT3G07940|AT5G54780|AT2G30710|AT4G36630|AT1G10870|AT5G61530|AT5G61980
GO:0016772	transferase activity, transferring phosphorus-containing groups	48 out of 504 genes, 9.5%	1545 out of 25291 genes, 6.1%	0.03	AT1G50030|AT1G09000|AT1G08260|AT1G70250|AT4G33080|AT5G58140|AT1G08720|AT2G30740|AT2G25850|AT4G32830|AT3G09830|AT1G67320|AT2G17220|AT2G31800|AT3G25560|AT4G19110|AT3G13065|AT1G51800|AT2G11520|AT1G50240|AT1G53430|AT2G01450|AT1G04440|AT3G17850|AT1G79640|AT4G29380|AT4G03390|AT3G51850|AT5G19220|AT1G53440|AT5G53450|AT4G05200|AT5G48630|AT3G48190|AT3G53930|AT5G56890|AT5G26667|AT4G10730|AT4G11900|AT5G09380…
GO:0042625	ATPase activity, coupled to transmembrane movement of ions	6 out of 504 genes, 1.2%	61 out of 25291 genes, 0.2%	0.03	AT5G44070|AT4G29900|AT1G27770|AT5G23630|AT5G21930|AT1G10130
GO:0008092	cytoskeletal protein binding	8 out of 504 genes, 1.6%	109 out of 25291 genes, 0.4%	0.03	AT5G65460|AT2G39900|AT3G05520|AT5G54670|AT2G41740|AT3G15580|AT5G62500|AT2G29890
GO:0003774	motor activity	7 out of 504 genes, 1.4%	86 out of 25291 genes, 0.3%	0.03	AT5G65460|AT5G54280|AT5G54670|AT3G20150|AT3G12020|AT1G50360|AT1G63640
GO:0015291	secondary active transmembrane transporter activity	14 out of 504 genes, 2.8%	283 out of 25291 genes, 1.1%	0.03	AT5G52450|AT1G11260|AT2G43240|AT2G47160|AT1G08930|AT5G20380|AT1G15180|AT3G03090|AT3G51860|AT2G03530|AT5G44070|AT1G54730|AT4G00630|AT1G51340
GO:0030695	GTPase regulator activity	7 out of 504 genes, 1.4%	86 out of 25291 genes, 0.3%	0.03	AT3G07940|AT5G54780|AT2G30710|AT4G36630|AT1G10870|AT5G61530|AT5G61980
GO:0015085	calcium ion transmembrane transporter activity	4 out of 504 genes, 0.8%	26 out of 25291 genes, 0.1%	0.04	AT3G51860|AT4G29900|AT1G27770|AT1G10130
GO:0060589	nucleoside-triphosphatase regulator activity	7 out of 504 genes, 1.4%	89 out of 25291 genes, 0.4%	0.04	AT3G07940|AT5G54780|AT2G30710|AT4G36630|AT1G10870|AT5G61530|AT5G61980
GO:0016301	kinase activity	42 out of 504 genes, 8.3%	1344 out of 25291 genes, 5.3%	0.05	AT1G50030|AT1G09000|AT1G70250|AT4G33080|AT5G58140|AT1G08720|AT2G30740|AT4G32830|AT3G09830|AT2G17220|AT2G31800|AT3G25560|AT4G19110|AT3G13065|AT1G51800|AT2G11520|AT1G50240|AT1G53430|AT2G01450|AT1G04440|AT3G17850|AT1G79640|AT4G29380|AT4G03390|AT3G51850|AT1G53440|AT5G53450|AT4G05200|AT5G48630|AT3G48190|AT3G53930|AT5G56890|AT5G26667|AT4G10730|AT4G11900|AT5G44290|AT2G17700|AT5G09890|AT1G61490|AT5G66210…
