# Supplementary material for: A Role for Pre-mRNA-PROCESSING PROTEIN 40C in the Control of Growth, Development, and Stress Tolerance in Arabidopsis thaliana
Source: Front Plant Sci. 2019 Aug 13;10:1019. doi: 10.3389/fpls.2019.01019 (PMC6700278; doi:10.3389/fpls.2019.01019)
Supplement: Supplementary file 10 [file Table_3.xlsx]

## Sheet: Info
Supplementary Table 3
Sheet 1- AtPRP40C expression levels in Arabidopsis developmental stages from the Bio-Analytic Resource for Plant Biology of the University of Toronto (www.bar.utoronto.ca)

## Sheet: Sheet 1
Tissue	Expression Level	Standard Deviation	Samples	Links
Dry seed	102.36	7.97	RIKEN-NAKABAYASHI1A,RIKEN-NAKABAYASHI1B,	To the Experiment
Imbibed seed, 24 h	49.99	6.68	RIKEN-NAKABAYASHI2A,RIKEN-NAKABAYASHI2B,	To the Experiment
1st Node	48.08	5.03	ATGE_28_A2,ATGE_28_B2,ATGE_28_C2,	To the Experiment
Flower Stage 12, Stamens	32.25	4.48	ATGE_36_A,ATGE_36_B,ATGE_36_C,	To the Experiment
Cauline Leaf	45.91	3.09	ATGE_26_A,ATGE_26_B,ATGE_26_C,	To the Experiment
Cotyledon	33.58	2.2	ATGE_1_A,ATGE_1_B,ATGE_1_C,	To the Experiment
Root	51.18	5.97	ATGE_9_A,ATGE_9_B,ATGE_9_C,	To the Experiment
Entire Rosette After Transition to Flowering	36.91	2.26	ATGE_23_A,ATGE_23_B,ATGE_23_C,	To the Experiment
Flower Stage 9	63.55	5.11	ATGE_31_A2,ATGE_31_B2,ATGE_31_C2,	To the Experiment
Flower Stage 10/11	57.45	2.71	ATGE_32_A2,ATGE_32_B2,ATGE_32_C2,	To the Experiment
Flower Stage 12	40.11	4.04	ATGE_33_A,ATGE_33_B,ATGE_33_C,	To the Experiment
Flower Stage 15	38.1	1.35	ATGE_39_A,ATGE_39_B,ATGE_39_C,	To the Experiment
Flower Stage 12, Carpels	53.6	2.43	ATGE_37_A,ATGE_37_B,ATGE_37_C,	To the Experiment
Flower Stage 12, Petals	54.21	2.2	ATGE_35_A,ATGE_35_B,ATGE_35_C,	To the Experiment
Flower Stage 12, Sepals	34.68	4.05	ATGE_34_A,ATGE_34_B,ATGE_34_C,	To the Experiment
Flower Stage 15, Carpels	50.23	1.32	ATGE_45_A,ATGE_45_B,ATGE_45_C,	To the Experiment
Flower Stage 15, Petals	37.44	5.84	ATGE_42_B,ATGE_42_C,ATGE_42_D,	To the Experiment
Flower Stage 15, Sepals	33.1	5.09	ATGE_41_A,ATGE_41_B,ATGE_41_C,	To the Experiment
Flower Stage 15, Stamen	29.14	2.05	ATGE_43_A,ATGE_43_B,ATGE_43_C,	To the Experiment
Flowers Stage 15, Pedicels	29.86	3.72	ATGE_40_A,ATGE_40_B,ATGE_40_C,	To the Experiment
Leaf 1 + 2	43.13	7.28	ATGE_5_A,ATGE_5_B,ATGE_5_C,	To the Experiment
Leaf 7, Petiole	34.61	3.44	ATGE_19_A,ATGE_19_B,ATGE_19_C,	To the Experiment
Leaf 7, Distal Half	31.18	7.62	ATGE_21_A,ATGE_21_B,ATGE_21_C,	To the Experiment
Leaf 7, Proximal Half	31.25	5.01	ATGE_20_A,ATGE_20_B,ATGE_20_C,	To the Experiment
Hypocotyl	48.51	4.33	ATGE_2_A,ATGE_2_B,ATGE_2_C,	To the Experiment
Root	45.98	3.38	ATGE_3_A,ATGE_3_B,ATGE_3_C,	To the Experiment
Rosette Leaf 2	36.61	1.44	ATGE_12_A,ATGE_12_B,ATGE_12_C,	To the Experiment
Rosette Leaf 4	30.65	2.84	ATGE_13_A,ATGE_13_B,ATGE_13_C,	To the Experiment
Rosette Leaf 6	26.33	4.28	ATGE_14_A,ATGE_14_B,ATGE_14_C,	To the Experiment
Rosette Leaf 8	34.65	1.02	ATGE_15_A,ATGE_15_B,ATGE_15_C,	To the Experiment
Rosette Leaf 10	35.95	0.28	ATGE_16_A,ATGE_16_B,ATGE_16_C,	To the Experiment
Rosette Leaf 12	36.88	8.31	ATGE_17_A,ATGE_17_B,ATGE_17_C,	To the Experiment
Senescing Leaf	66.7	1.1	ATGE_25_A,ATGE_25_B,ATGE_25_C,	To the Experiment
Shoot Apex, Inflorescence	74.6	3.24	ATGE_29_A2,ATGE_29_B2,ATGE_29_C2,	To the Experiment
Shoot Apex, Transition	65.35	3.48	ATGE_8_A,ATGE_8_B,ATGE_8_C,	To the Experiment
Shoot Apex, Vegetative	53.43	5.6	ATGE_6_A,ATGE_6_B,ATGE_6_C,	To the Experiment
Stem, 2nd Internode	33.28	1.98	ATGE_27_A,ATGE_27_B,ATGE_27_C,	To the Experiment
Mature Pollen	12.1	2.77	ATGE_73_A,ATGE_73_B,ATGE_73_C,	To the Experiment
Seeds Stage 3 w/ Siliques	37.01	3.94	ATGE_76_A,ATGE_76_B,ATGE_76_C,	To the Experiment
Seeds Stage 4 w/ Siliques	38.23	6.16	ATGE_77_D,ATGE_77_E,ATGE_77_F,	To the Experiment
Seeds Stage 5 w/ Siliques	37.01	7.17	ATGE_78_D,ATGE_78_E,ATGE_78_F,	To the Experiment
Seeds Stage 6 w/o Siliques	32.3	0.92	ATGE_79_A,ATGE_79_B,ATGE_79_C,	To the Experiment
Seeds Stage 7 w/o Siliques	29.76	2.86	ATGE_81_A,ATGE_81_B,ATGE_81_C,	To the Experiment
Seeds Stage 8 w/o Siliques	30.88	3.47	ATGE_82_A,ATGE_82_B,ATGE_82_C,	To the Experiment
Seeds Stage 9 w/o Siliques	38.51	10.76	ATGE_83_A,ATGE_83_B,ATGE_83_C,	To the Experiment
Seeds Stage 10 w/o Siliques	41.55	3.24	ATGE_84_A,ATGE_84_B,ATGE_84_D,	To the Experiment
Vegetative Rosette	61.54	4.87	ATGE_89_A,ATGE_89_B,ATGE_89_C,	To the Experiment
